# Supplementary material for: Expression of long non-coding RNA MFI2-AS1 is a strong predictor of recurrence in sporadic localized clear-cell renal cell carcinoma
Source: Sci Rep. 2017 Aug 17;7:8540. doi: 10.1038/s41598-017-08363-6 (PMC5561098; doi:10.1038/s41598-017-08363-6)
Supplement: Supplementary file 2 — Long non-coding RNAs associated with prognosis and tumor stage in the training set [file 41598_2017_8363_MOESM2_ESM.xls]

## Sheet: lncRNAs associated with DFS
featurenames	Cox_Coefficient	pvalue	padj
RP5-997D24.5	0.836591	0.000349502	0.00631717
RP11-295G20.2	1.10158	9.39e-07	0.000132851
RP11-384O8.1	1.01064	3.07e-05	0.00132932
RP11-274H2.5	0.727265	1.44e-05	0.000901969
RP11-431I8.1	0.717768	0.000373332	0.00651324
LEPREL1-AS1	1.08349	4.99e-05	0.00163563
AC046143.3	1.6649	4.41e-05	0.00149788
MFI2-AS1	0.65813	0.000695098	0.00974144
RP11-254I22.3	0.658659	0.000636012	0.00912444
CTC-327F10.5	0.367051	0.000326599	0.00607349
CTC-327F10.4	0.305365	0.000376316	0.00651324
HOXA11-AS	0.885874	0.000618079	0.0089877
SNHG15	0.667302	0.000572764	0.00869074
AC003092.1	0.385768	0.000543664	0.00834481
AC093673.5	1.12648	2.24e-06	0.000241159
RP4-584D14.7	1.0623	7.56e-06	0.000541829
RP11-48B3.4	1.10098	0.000473322	0.00766389
RP11-65J3.1	0.555662	0.000342705	0.00625274
RP11-126H7.3	1.54178	3.61e-05	0.00139539
TPBGL	0.776257	1.41e-06	0.000181304
RP11-166D19.1	0.89926	5.62e-05	0.00178532
FLI1-AS1	1.26105	0.000178939	0.00416949
RP11-977G19.5	0.6402	0.000377188	0.00651324
AC156455.1	0.718258	8.33e-05	0.00223843
LINC00460	0.549659	1.67e-05	0.000961086
RP11-141O15.1	0.799903	0.000410507	0.00678565
RP11-49C24.1	0.937835	9.47e-05	0.00244235
RP11-498D10.6	1.05707	0.000708982	0.00986454
RP11-303E16.2	0.728169	0.000475526	0.00766389
RP11-229E13.2	1.98994	1.74e-05	0.000961086
RP11-290H9.4	0.779201	2.97e-05	0.00132932
RP11-357H14.19	0.562194	0.000131304	0.00321446
HOXB-AS4	0.929241	0.00026626	0.00542049
RP11-357H14.20	0.656066	0.000512967	0.00801673
RP11-49I11.1	0.6153	0.0001755	0.00413923
CTB-25B13.12	1.10035	0.00040598	0.00676867
CTC-503J8.6	1.36762	0.000136191	0.00329241
AC020907.6	0.725578	8.74e-05	0.00231533
CTC-444N24.8	1.1295	1.7e-05	0.000961086
RP5-1085F17.3	0.649553	0.000335568	0.00618084
RP11-465L10.7	0.660633	0.0004623	0.00757702
APCDD1L-AS1	1.26697	0.000269484	0.00542899
AP000695.6	0.637928	0.000513999	0.00801673
AP000695.4	0.844484	0.000265294	0.00542049
CTA-445C9.15	0.70221	0.000530345	0.00820549
RP11-622K12.1	1.52349	9.95e-05	0.00253187
RP11-524D16__A.3	0.498416	0.000238003	0.00511441

## Sheet: lncRNAs associated with OS
featurenames	Cox_Coefficient	pvalue	padj
RP1-228H13.5	2.2411	3.3e-05	0.00182221
FOXD2-AS1	1.24741	0.00130904	0.0190352
RP11-307C12.11	1.92216	0.000521707	0.00970175
RP11-295G20.2	0.932947	0.000269161	0.00650696
ITPR1-AS1	1.69281	0.000595355	0.0106613
RP11-274H2.5	0.739904	0.000309354	0.00720831
RP11-431I8.1	0.949624	0.000194487	0.00529773
RP11-145M9.4	0.772798	0.00123897	0.0184321
LEPREL1-AS1	1.21595	0.000493218	0.00963519
MFI2-AS1	0.811379	0.000932942	0.0147894
LINC00240	0.730823	0.000445805	0.0089811
RP11-390P2.4	1.38577	7.82e-05	0.00346109
RP11-361F15.2	1.33859	9.79e-05	0.00380554
HOXA11-AS	1.29342	0.000115883	0.00400209
SNHG15	1.08977	2.59e-05	0.001667
AC093673.5	1.49926	1.48e-06	0.000286765
RP4-584D14.7	1.26	3.8e-06	0.000565689
RP11-48B3.4	1.37418	0.000491154	0.00963519
RP11-65J3.1	0.678507	0.000233681	0.00579409
RP11-88G17.2	1.87155	1.01e-05	0.000974757
RP11-126H7.3	1.38292	0.00128052	0.0188925
H19	0.259085	0.000477388	0.00951823
TPBGL	0.849183	2.33e-05	0.00161151
RP11-166D19.1	1.0129	0.000358553	0.0077857
FLI1-AS1	1.40241	0.00116957	0.0180907
RP11-977G19.5	0.836143	0.000160898	0.00464444
RP13-820C6.2	1.05711	9.54e-05	0.00380554
RP11-64K12.2	1.20042	0.000137658	0.00431006
RP11-59H7.3	1.75687	0.000150884	0.00448937
LOXL1-AS1	1.38316	0.000106943	0.00380554
RP11-382A20.2	1.24678	0.000585942	0.0105908
RP11-141O15.1	1.00933	0.000302609	0.00713714
RP11-49C24.1	1.04941	0.000502023	0.00970175
CTD-3195I5.5	0.996659	0.000804186	0.0132931
RP11-290H9.4	0.897557	2.51e-05	0.001667
RP11-357H14.19	0.825691	1.3e-06	0.000278598
HOXB-AS4	1.19963	5.81e-06	0.000748713
RP11-357H14.20	0.871507	8.71e-05	0.00366144
CTD-2377D24.6	0.700922	0.000333617	0.00739271
RP11-893F2.9	0.973891	0.000742043	0.0125292
RP11-49I11.1	0.736077	0.000365461	0.0077857
CTC-503J8.6	1.56569	0.000649519	0.0114197
CTB-60E11.4	1.0403	0.000764345	0.0127435
CTC-444N24.8	1.33354	3.87e-05	0.00202338
RP5-1085F17.3	0.882125	0.000188593	0.00528608
RP4-564F22.2	1.33444	7.08e-05	0.00326027
AP000695.6	0.776871	0.000912994	0.0145928
AP000695.4	0.97582	0.000520245	0.00970175
RP5-1172A22.1	0.732286	7.87e-05	0.00346109

## Sheet: Differential expression M1 M0
Gene	TrueFold	Mean_M1	Mean_M0	FDR	T-Statistic	P-Value
RP11-438N16.1	1.30681	1.59496	1.2205	0.00135401	4.24119	2.73042e-05
RP11-309M7.1	1.22653	1.8257	1.4885	0.000694439	4.47797	9.69486e-06
CTC-327F10.5	1.5049	3.32182	2.20733	0.00524299	3.72109	0.000225009
LINC00460	1.43887	2.12542	1.47715	0.00105274	4.3453	1.74187e-05
CTC-327F10.4	1.6285	5.16235	3.17001	0.0081672	3.54918	0.000429555
RP11-173C20.2	1.3041	2.23261	1.712	1.898e-05	5.64995	2.94416e-08
CTD-2023M8.1	1.30411	1.84451	1.41438	2.44096e-05	5.54955	5.04851e-08
RP11-162J8.3	1.21877	1.56198	1.28161	0.00118915	4.30329	2.09054e-05
RP11-291B21.2	1.25348	1.9049	1.51969	0.0011119	4.32567	1.89725e-05
RP5-1091N2.9	1.15573	1.72874	1.49579	0.000412481	4.73526	2.9859e-06
RP5-1028K7.2	1.26962	2.39029	1.88268	0.0031288	3.92708	0.000100303
RP11-395B7.4	1.26878	2.05964	1.62332	0.00269738	3.99349	7.67095e-05
AC116614.1	1.52592	2.18966	1.43497	0.000694439	4.52347	7.90362e-06
RP4-647J21.1	1.29552	2.42673	1.87317	0.000282239	4.84809	1.75122e-06
AC006129.2	1.20823	2.13978	1.77101	0.00176769	4.15525	3.93023e-05
PCED1B-AS1	1.22102	2.97776	2.43874	0.00209849	4.10874	4.77422e-05
RP11-629O1.2	1.12109	1.61849	1.44367	0.00262095	4.01431	7.04703e-05
RP11-465L10.7	1.24967	2.33744	1.87044	0.00355311	3.88728	0.00011758
USP30-AS1	1.29518	2.6093	2.01463	0.000497138	4.64095	4.62693e-06
RP11-968A15.2	1.2095	1.82731	1.5108	0.00273646	3.97702	8.20158e-05
AC156455.1	1.39992	3.65426	2.61033	0.000137443	5.05404	6.43908e-07
CTD-2033A16.3	1.1222	1.45724	1.29855	0.00652468	3.64522	0.000300257
RP4-584D14.7	1.25621	1.84595	1.46946	0.000484208	4.68608	3.75549e-06
RP11-307C12.11	1.11225	1.6496	1.48312	0.00461106	3.78294	0.000177211
MIR155HG	1.46857	4.70924	3.20668	0.000694439	4.50081	8.75189e-06
RP11-37B2.1	1.10469	1.79705	1.62675	0.00673197	3.63394	0.000313277
RP11-65J21.3	1.15503	1.64236	1.42192	0.00633688	3.65595	0.000288338
KB-1208A12.3	1.23473	2.49325	2.01927	0.00499522	3.75016	0.000201202
AC079922.3	1.11115	1.7527	1.57738	0.00273646	3.98268	8.01554e-05
AC092580.4	1.39756	4.59928	3.29093	0.000137443	5.05148	6.52103e-07
RP3-410C9.1	1.25643	2.00822	1.59836	0.00440691	3.80273	0.000164063
RP11-399O19.8	1.12305	2.45485	2.18587	0.00705215	3.60042	0.000355198
BHLHE40-AS1	1.18797	2.18709	1.84103	0.00275608	3.97088	8.40791e-05
CTD-2521M24.9	1.18143	3.06117	2.59108	0.000663972	4.56588	6.52299e-06
TMPO-AS1	1.18099	2.02377	1.71362	1.51138e-08	7.03903	7.81479e-12
CTB-129O4.1	1.26924	2.94422	2.31967	0.00678122	3.62427	0.000324875
CTD-2319I12.1	1.40768	2.37958	1.69043	0.000497138	4.64975	4.44297e-06
MFI2-AS1	1.31083	2.70792	2.06581	0.000694439	4.50326	8.65619e-06
CTA-384D8.20	1.16896	1.99512	1.70675	0.000694439	4.48616	9.34602e-06
DLGAP1-AS2	1.20098	1.9174	1.59653	0.000137443	5.03404	7.10669e-07
XXBAC-B476C20.9	1.14864	1.82232	1.58651	0.00243716	4.04656	6.17482e-05
CTC-246B18.10	1.21931	2.17114	1.78063	0.00267343	4.0002	7.46458e-05
SNHG3	1.20963	3.16233	2.61429	0.00758302	3.57656	0.000388169
RP11-384O8.1	1.20288	1.61865	1.34564	0.00257729	4.02317	6.79638e-05
RP11-340F14.5	1.25612	11.0366	8.7863	0.00380468	3.85847	0.000131806
RP5-1068B5.3	1.10439	2.36452	2.14102	0.00921281	3.49117	0.000531234
DBH-AS1	1.31095	2.63027	2.00639	0.000911186	4.38553	1.46054e-05
RP11-115C21.2	1.10069	1.9554	1.77653	0.00232722	4.06278	5.77592e-05
ITPR1-AS1	1.14877	1.60167	1.39425	0.00165735	4.17615	3.5992e-05
RP11-611E13.2	1.26464	3.24711	2.56761	0.000137443	5.12301	4.57085e-07
AP000295.7	1.19747	4.80443	4.01215	0.000694439	4.49331	9.05137e-06
AC000123.4	1.21074	4.8639	4.01729	0.00165735	4.18178	3.51458e-05
AC002398.11	1.17428	2.46493	2.0991	0.000137443	5.10199	5.07593e-07
RP3-398G3.5	1.33626	2.7797	2.08022	0.00246887	4.0385	6.3828e-05
RP11-303E16.2	1.31806	4.34524	3.2967	0.00030723	4.81346	2.06514e-06
RP11-145F16.2	1.1506	3.40123	2.95604	0.00921281	3.48999	0.000533524
CTC-444N24.8	1.18159	5.12719	4.33924	0.00887234	3.50811	0.000499436
SNHG15	1.34307	8.83764	6.58017	0.000694439	4.53375	7.54514e-06
GS1-124K5.4	1.18725	3.07946	2.59378	0.00587178	3.68213	0.000261103
RP5-1024G6.5	1.10944	1.9575	1.7644	0.00452676	3.79231	0.000170865
AC004447.2	1.20748	4.74292	3.92796	0.00863816	3.52359	0.000471931
RP11-178G16.4	1.12824	3.48867	3.09214	0.00501642	3.73968	0.000209498
SNHG9	1.29404	4.2442	3.2798	0.00413771	3.82242	0.000151901
RP11-286H14.6	1.26416	2.60904	2.06385	0.0028377	3.9595	8.80361e-05
PRKAG2-AS1	1.24303	5.47805	4.40701	0.00283922	3.95527	8.95513e-05
RP11-49I11.1	1.54602	7.83307	5.06662	4.5614e-06	5.98068	4.71707e-09
RP11-620J15.3	1.24929	7.21071	5.77185	0.000497138	4.65798	4.27736e-06
RP13-820C6.2	1.23716	12.8849	10.4148	0.00499522	3.74983	0.000201462
RP11-145M9.4	1.30698	21.9722	16.8113	0.00085804	4.40663	1.33098e-05
AC093673.5	1.22925	13.7076	11.1511	0.00320972	3.91671	0.000104556

## Sheet: Differential expression T vs N
	chrom	start	end	strand	KIRC.log2FoldChange	KIRC.pvalue	KIRC.padj
AP000695.6	chr21	37802658	37853368	+	1.48975	3.37515e-19	1.11895e-18
RP11-465L10.7	chr20	44650415	44656438	+	2.39779	2.42275e-36	2.11206e-35
RP11-742B18.1	chr4	88489187	88655108	-	1.30935	2.90894e-05	4.48605e-05
RP11-968A15.2	chr12	54656399	54672847	+	1.42735	2.90144e-15	7.81068e-15
RP11-368I7.2	chr16	89778264	89784573	+	1.89626	1.37187e-27	7.25839e-27
RP11-128M1.1	chr20	2187863	2193797	+	1.51229	3.02455e-15	8.12259e-15
AP001065.2	chr21	45834473	45845155	-	2.16784	7.95117e-27	4.01737e-26
RP11-547D24.1	chr1	1944652	1946969	-	4.9748	1.27668e-119	1.95273e-117
AP000330.8	chr21	36118054	36157183	+	2.47108	4.01119e-30	2.49495e-29
FOXD2-AS1	chr1	47897805	47900313	-	1.5507	1.31634e-56	2.78583e-55
RP5-1120P11.1	chr6	43963460	44042389	-	2.93341	9.40093e-116	1.3754e-113
CTD-2314B22.3	chr14	19854098	19925348	-	2.51582	2.75367e-28	1.51903e-27
DDX11-AS1	chr12	31173697	31226781	-	1.37157	9.75149e-25	4.44029e-24
MIR143HG	chr5	148786252	148805957	+	1.1803	2.54976e-18	8.04874e-18
RP11-661A12.9	chr8	144655660	144659567	+	1.85149	2.39944e-12	5.46287e-12
RP11-626G11.4	chr16	19098178	19109432	+	1.31883	7.08754e-17	2.08475e-16
CTD-2510F5.4	chr17	57280038	57281190	-	1.77451	2.33533e-25	1.10682e-24
LINC00669	chr18	36786888	37380282	-	2.22881	1.24446e-31	8.40886e-31
RP11-875O11.3	chr8	22928890	22932001	-	1.66801	1.70844e-22	6.79538e-22
AC004988.1	chr7	40577726	40586527	-	3.98142	1.22165e-36	1.07896e-35
RP11-190J1.3	chr10	103464409	103468158	-	1.46351	2.27798e-06	3.74105e-06
RP4-575N6.4	chr1	101701239	101702084	-	1.028	3.11521e-14	7.89952e-14
RP11-776H12.1	chr1	61005921	61106163	-	2.71339	3.00268e-10	6.06108e-10
LINC00341	chr14	95873606	95876427	-	1.02568	1.84943e-18	5.89331e-18
RP11-379K17.4	chr3	169657141	169684522	-	1.226	1.88506e-14	4.83109e-14
CDKN2B-AS1	chr9	21994777	22121096	+	4.34998	2.15055e-80	1.24769e-78
KB-1208A12.3	chr8	99053954	99056349	+	1.64292	1.00675e-31	6.81634e-31
RP11-783K16.5	chr11	64013436	64015689	+	1.21279	1.07951e-08	2.0014e-08
LA16c-390E6.4	chr16	1501761	1502654	+	1.89053	2.15529e-20	7.60225e-20
CTD-2561J22.5	chr19	21627043	21646710	-	1.28925	6.49374e-28	3.50745e-27
LINC00152	chr2	87754887	87906324	+	1.77906	4.02448e-29	2.3189e-28
RP11-284F21.7	chr1	156616299	156631216	-	2.9407	8.80726e-88	6.89219e-86
AC068491.1	chr2	111965353	112252677	-	2.08574	8.46928e-100	9.19326e-98
RP4-724E16.2	chr20	52169309	52191847	+	1.05138	4.4936e-15	1.18782e-14
RP11-511I2.2	chr1	47846600	47874149	-	1.61127	5.29884e-22	2.03546e-21
RP11-145A3.1	chr1	225888306	225939945	+	3.42467	1.15998e-23	4.92224e-23
MFI2-AS1	chr3	196726331	196731615	+	1.12683	2.10905e-13	5.08742e-13
RP11-336A10.5	chr10	5650438	5652756	-	3.04747	1.632e-64	5.18082e-63
RP11-611D20.2	chr9	139440664	139444345	+	1.99853	1.09455e-25	5.30713e-25
RP5-1121A15.1	chr7	156803499	156809120	+	3.11261	4.32727e-10	8.64683e-10
PVT1	chr8	128806779	129113499	+	4.53578	0	0
RP11-565A3.2	chr4	188454032	188593795	-	2.67453	2.7841e-10	5.63011e-10
RP11-496I9.1	chr11	557595	560107	+	3.67635	2.23784e-66	7.68402e-65
RP11-598F7.5	chr12	273830	275487	-	3.72245	5.14514e-142	2.88557e-139
RP11-300J18.3	chr14	88490894	88563276	+	2.16265	5.95236e-28	3.22021e-27
AC004463.6	chr22	19158908	19160345	+	1.40258	1.81516e-25	8.66385e-25
RP1-118J21.25	chr1	40254648	40255843	+	2.57231	8.32558e-17	2.44038e-16
CTD-2047H16.2	chr17	78289451	78290433	+	1.74615	3.75699e-15	1.00335e-14
CTB-167B5.2	chr7	87900207	87903065	-	1.51092	3.66336e-20	1.27876e-19
RP11-329L6.1	chr17	62223330	62223836	+	1.97444	5.96224e-33	4.31461e-32
RP11-589P10.7	chr17	6888813	6922733	-	1.49628	1.63275e-27	8.59815e-27
SFTA1P	chr10	10826402	10836943	-	4.85955	3.67487e-108	4.41641e-106
AC093850.2	chr2	216582766	216584147	+	2.71778	2.54798e-33	1.88853e-32
RP11-1008C21.1	chr15	38276967	38354541	+	1.4501	5.24751e-15	1.38277e-14
RP11-417E7.2	chr6	169575401	169582835	-	1.83767	3.3391e-11	7.07506e-11
RP11-353N14.5	chr17	77889051	77900524	-	1.2242	6.93917e-11	1.45304e-10
RP11-838N2.4	chr18	3466248	3478976	+	2.12464	2.721e-31	1.78135e-30
AC005789.11	chr19	38888821	38890521	+	1.10795	1.22336e-13	2.9809e-13
RP11-290F20.3	chr20	48884023	48896332	+	2.66479	1.61985e-61	4.65879e-60
RP4-564F22.5	chr20	37034658	37045444	-	1.75036	1.77004e-17	5.31327e-17
RP11-379B8.1	chr6	82554902	82643197	-	1.7653	1.02524e-14	2.66403e-14
AC007966.1	chr2	186584601	186605206	-	1.62735	2.39192e-13	5.74916e-13
RP11-567G11.1	chr3	187166633	187167238	+	3.40952	2.84079e-58	6.54744e-57
AP001631.9	chr21	44560633	44561202	-	1.52299	5.02346e-09	9.4647e-09
AC007750.5	chr2	163018280	163029426	+	2.40762	1.2039e-21	4.53654e-21
AC012314.8	chr19	54622891	54628722	-	2.09782	1.37261e-28	7.69805e-28
RP11-385J1.2	chr3	178244293	178578193	-	2.1583	2.15129e-13	5.1856e-13
RP11-38P22.2	chr3	152557179	152559228	+	2.4621	7.81287e-94	7.51152e-92
RP11-148K1.12	chr7	150771829	150773617	-	2.75875	1.46795e-40	1.63025e-39
RP11-175K6.1	chr5	158527491	158544486	+	1.19984	8.76602e-27	4.40922e-26
RP11-356J5.12	chr11	112141472	112233257	+	2.5044	6.30977e-74	2.90854e-72
KB-1460A1.1	chr8	102134373	102138386	-	3.40478	2.07842e-54	4.13839e-53
SNHG1	chr11	62619460	62623386	-	1.5187	5.1908e-62	1.50578e-60
AC027601.1	chr17	79202507	79207783	+	2.5195	8.77065e-46	1.21454e-44
CTD-2517M14.5	chr8	145721763	145725663	-	3.06722	3.13096e-38	3.045e-37
RP11-196G18.22	chr1	149816065	149820591	-	1.50477	1.95588e-50	3.30731e-49
RP11-353N14.4	chr17	77893156	77899261	+	1.08945	7.04685e-08	1.2553e-07
CTD-2337J16.1	chr19	54753289	54753907	-	1.49632	2.26584e-19	7.59419e-19
CTD-3222D19.7	chr19	16653434	16655625	-	1.43991	1.60503e-28	8.94194e-28
CTA-134P22.2	chr1	159165775	159172302	-	1.90025	5.41591e-19	1.778e-18
LINC00511	chr17	70319264	70636611	-	1.33013	1.40612e-12	3.25419e-12
AC068580.6	chr11	1781578	1783716	+	1.54993	1.98095e-26	9.86081e-26
LINC00607	chr2	216476286	216708445	-	2.1226	1.31156e-35	1.08438e-34
RP1-130H16.16	chr22	30770930	30773862	-	1.33519	3.88035e-21	1.41314e-20
RP11-893F2.9	chr17	48358938	48365216	-	2.81698	1.86859e-27	9.79438e-27
RP11-326C3.2	chr11	287305	288987	+	3.98461	9.57362e-60	2.40412e-58
RP11-173C20.2	chr12	127214333	127256957	-	3.88601	4.36606e-81	2.82535e-79
RP11-212I21.2	chr16	55461470	55496209	-	4.67525	4.34567e-48	6.61682e-47
RP11-629O1.2	chr8	134584414	134586104	+	1.29956	4.19045e-22	1.62266e-21
AC015849.16	chr17	34220711	34238027	-	2.40525	4.75109e-29	2.72358e-28
RP11-322E11.5	chr18	33023833	33047052	-	1.21735	1.18843e-10	2.45192e-10
ABHD11-AS1	chr7	73149368	73150384	+	2.48331	2.76141e-43	3.56021e-42
AC010148.1	chr2	235742959	235822028	-	1.19267	2.79226e-07	4.8135e-07
RP11-598F7.6	chr12	276022	291565	-	3.41165	1.13496e-122	1.90957e-120
CTD-2540F13.2	chr19	39228924	39230503	+	2.19939	1.78815e-60	4.7379e-59
RP11-11N9.4	chr8	32853696	32902373	+	1.76135	1.63991e-21	6.11105e-21
LINC00525	chr7	47801074	47806370	+	2.05553	7.82903e-15	2.04611e-14
LINC00176	chr20	62665697	62671315	+	2.18745	5.65071e-60	1.474e-58
RP11-394B2.4	chr16	70789001	70807154	+	1.29681	6.20421e-12	1.3681e-11
RP11-314P12.2	chr10	47096454	47099716	-	1.81192	1.26404e-08	2.33196e-08
RP11-288L9.4	chr1	27995979	27996787	+	1.51612	2.1867e-11	4.67785e-11
RP11-4C20.4	chr10	129732962	129734431	+	1.45122	1.24693e-23	5.27126e-23
RP1-150O5.3	chr1	23875630	23877406	-	1.17427	3.09947e-11	6.57197e-11
CSPG4P5	chr15	84953014	84966399	-	1.0933	2.08238e-06	3.43154e-06
RP11-126L15.4	chr7	100434936	100450238	-	1.34449	6.06191e-14	1.51099e-13
RP11-431K24.1	chr1	8086798	8182762	+	1.19929	3.13464e-09	5.97625e-09
RP1-179N16.6	chr6	36114475	36164982	-	1.20509	6.39959e-16	1.78119e-15
MIR210HG	chr11	565660	568457	-	3.28698	2.81618e-184	2.36911e-181
RP11-626H12.2	chr11	69860964	69867165	-	4.12857	3.60696e-47	5.32343e-46
RP11-493L12.5	chr12	47747537	47763718	+	2.97601	3.77216e-15	1.00661e-14
RP11-66B24.4	chr15	101433945	101459488	-	1.07506	6.30168e-20	2.16822e-19
RP11-480A16.1	chr3	195676059	195679566	-	2.58857	1.55691e-41	1.79418e-40
RP11-55K13.1	chr16	81344336	81347028	-	1.68979	1.07635e-19	3.6548e-19
CTD-3247F14.2	chr8	22536526	22541522	-	1.20846	1.72467e-06	2.85747e-06
RP11-723O4.9	chr3	128578559	128579369	-	1.2296	2.16613e-09	4.17709e-09
RP5-1057J7.6	chr1	23607802	23613245	-	1.86737	4.06654e-42	4.8871e-41
RP13-516M14.2	chr17	80172103	80175228	+	1.61528	7.33506e-18	2.25411e-17
CTC-510F12.2	chr19	11314304	11326844	+	1.56461	3.47564e-28	1.89862e-27
RP13-890H12.2	chr17	43246172	43248951	-	1.17026	3.22842e-21	1.18211e-20
RP11-513G11.4	chr3	193920805	193967942	-	2.35504	3.55355e-31	2.31738e-30
RP1-18D14.7	chr1	47691469	47696422	+	1.62622	5.10696e-19	1.6815e-18
CTA-126B4.7	chr22	42834029	42842201	+	1.40853	1.0615e-20	3.77983e-20
AC092667.2	chr2	100721381	100723966	+	2.52676	4.18861e-37	3.7991e-36
RP11-389K14.3	chr9	93063184	93195787	-	1.49279	9.02185e-21	3.23652e-20
DLEU2	chr13	50601269	50699856	-	1.25137	1.30919e-41	1.54036e-40
RP6-191P20.4	chrX	107137827	107179210	-	6.07523	9.74471e-93	8.62919e-91
RP5-1063M23.2	chr12	3427884	3434509	+	1.32133	8.33207e-12	1.82298e-11
RP11-473M20.9	chr16	3126912	3137101	-	1.19828	9.61864e-18	2.93443e-17
RP11-397A16.2	chr18	53443958	53448952	-	1.07421	3.33475e-13	7.93596e-13
AC007386.4	chr2	65257861	65280151	-	1.68128	1.8491e-08	3.37614e-08
AC002511.3	chr19	35923859	35925544	-	1.00014	5.96511e-05	9.00116e-05
AC007743.1	chr2	56400669	56412905	-	1.26475	1.68308e-19	5.67491e-19
hsa-mir-146a	chr5	159895275	159914433	+	1.93701	1.95382e-32	1.37544e-31
RP11-20G13.3	chr15	99935384	99936798	-	1.59333	2.97136e-13	7.1013e-13
CTD-3064M3.3	chr8	142363503	142365465	-	1.54316	1.03302e-22	4.1881e-22
RP11-102F4.3	chr8	70579284	70582549	-	1.27736	1.55296e-09	3.02063e-09
RP5-1028K7.2	chr17	38673278	38683254	+	3.19184	7.05424e-58	1.60389e-56
RP11-273G15.2	chr8	144063155	144099854	-	2.06708	1.00944e-28	5.68973e-28
RP5-916L7.1	chr12	126443234	126467920	-	1.55276	1.07021e-14	2.77447e-14
AP002954.4	chr11	118575316	118620973	+	2.86312	2.28727e-35	1.86812e-34
RP4-584D14.7	chr7	150038860	150039696	+	1.17682	4.9309e-09	9.30071e-09
RP11-235E17.6	chr17	3558915	3561386	-	2.21416	1.02431e-35	8.5525e-35
LINC00672	chr17	37081421	37084310	+	1.06297	1.11378e-22	4.49385e-22
CTD-2527I21.11	chr19	35549963	35597208	-	1.70783	7.66778e-16	2.1184e-15
SNHG12	chr1	28905050	28909495	-	2.8859	5.46773e-103	6.34445e-101
AC068610.3	chr7	114719012	114766368	+	1.28436	3.37305e-14	8.5405e-14
AC017076.5	chr2	6968645	6980595	-	2.11126	3.34553e-26	1.65069e-25
AC124944.3	chr3	195638920	195640857	+	2.83961	2.75833e-43	3.56021e-42
KDM4A-AS1	chr1	44165436	44173809	-	1.44074	7.99673e-27	4.03433e-26
AC005154.5	chr7	30617128	30625588	-	1.56846	5.26489e-24	2.28598e-23
RP11-152P17.2	chr8	106792474	107072752	-	2.01342	1.89846e-30	1.20081e-29
CTD-2335A18.1	chr15	89904810	89939471	+	1.64671	1.26431e-10	2.60686e-10
AC156455.1	chr12	122501212	122506522	+	2.98129	5.65445e-76	2.71818e-74
RP11-386G11.5	chr12	49392150	49412988	+	1.00586	1.95083e-11	4.19728e-11
CTD-2134A5.3	chr14	104341392	104343815	+	1.3268	6.13107e-12	1.35286e-11
RP11-519G16.3	chr15	45740625	45805965	+	1.65453	4.80466e-17	1.42196e-16
RP11-304L19.1	chr16	2141437	2145426	+	1.09544	7.55639e-10	1.49396e-09
RP11-432I5.2	chr16	71657611	71660719	-	1.12391	5.13514e-06	8.28368e-06
CTD-2196E14.6	chr16	23579994	23580912	+	1.85575	4.10522e-31	2.66681e-30
RP11-334C17.5	chr17	78174472	78179748	-	1.68467	8.06241e-28	4.33387e-27
RP11-1018N14.5	chr17	49512788	49523163	+	3.19022	2.51454e-43	3.26696e-42
CTD-2537I9.12	chr19	56173267	56186081	-	2.34068	4.06942e-46	5.75361e-45
AC008746.12	chr19	54949847	54950362	-	2.27336	2.11532e-38	2.0874e-37
CELF2-AS1	chr10	11358797	11361847	-	2.03722	1.71857e-22	6.82761e-22
AC079767.4	chr2	208527099	208531748	+	2.94005	4.65615e-39	4.85075e-38
CTD-2228K2.7	chr5	478238	480999	+	3.28961	1.02288e-59	2.54964e-58
HOTAIR	chr12	54356092	54368740	-	1.1712	3.80728e-15	1.01437e-14
AC068580.5	chr11	1784239	1784979	-	1.32173	2.67284e-17	7.96644e-17
RP11-67B16.1	chr10	4277752	4285981	-	1.17014	3.64389e-10	7.32041e-10
RP11-132M7.1	chr6	85397069	85398465	-	1.29824	6.46275e-06	1.03459e-05
AC002066.1	chr7	115878312	116139600	-	1.53508	8.39377e-13	1.95874e-12
AC093110.3	chr2	54888148	54889929	-	1.21515	2.84128e-21	1.04377e-20
RP1-90G24.10	chr22	32601102	32665653	+	1.04719	1.24755e-07	2.1876e-07
RP11-586D19.1	chr4	6202460	6240044	+	1.57373	2.29644e-07	3.98121e-07
CTD-2523D13.2	chr11	119600293	119610333	+	1.12921	9.80047e-10	1.92407e-09
RP11-982M15.6	chr14	105147483	105151269	+	1.77703	6.11543e-13	1.43804e-12
RP1-239B22.5	chr11	17402196	17405078	+	1.06483	3.65819e-16	1.03444e-15
RP11-496D24.2	chr4	24661479	24673191	+	4.31893	1.57797e-37	1.46278e-36
RP11-285E9.6	chr17	75253819	75277979	-	1.61204	6.56154e-13	1.53972e-12
RP11-789C17.1	chr18	8402845	8405159	+	2.55781	2.37955e-78	1.27098e-76
CTC-548K16.1	chr19	14444555	14454725	+	1.95805	2.31215e-11	4.92742e-11
RP11-290F20.1	chr20	48909257	48931459	+	1.81936	1.3745e-36	1.21078e-35
AC009236.1	chr2	45392009	45550434	-	1.72939	1.45171e-06	2.41474e-06
AC104699.1	chr2	25643986	25650512	+	1.88814	4.91103e-08	8.80426e-08
AC093375.1	chr2	156868129	156881125	-	1.18208	5.90944e-05	8.92116e-05
AC004837.5	chr7	39739940	39742895	-	1.49699	1.17095e-17	3.55619e-17
CRNDE	chr16	54952775	54963101	-	1.19971	1.00858e-23	4.29605e-23
CTD-2269F5.1	chr5	83680245	83786583	+	1.06622	1.88092e-10	3.83826e-10
RP11-231I16.1	chr12	117415247	117425142	-	1.11401	2.48175e-09	4.76117e-09
LINC00524	chr14	101872324	101903211	-	2.77058	5.69194e-06	9.15553e-06
RP11-1069G10.1	chr15	63124323	63176233	-	1.67649	8.42289e-28	4.52042e-27
AC137932.6	chr16	89387541	89391518	+	2.26145	2.01403e-48	3.12314e-47
RP11-473M20.7	chr16	3101992	3109371	-	2.43365	8.40748e-83	5.65824e-81
LINC00240	chr6	26988232	26991703	+	2.0201	5.33044e-63	1.60151e-61
YEATS2-AS1	chr3	183524245	183526729	-	2.32852	7.44986e-51	1.28558e-49
GAS5	chr1	173833038	173838020	-	1.37828	6.292e-51	1.09137e-49
AC007879.2	chr2	208051441	208100790	-	1.89561	1.31211e-18	4.22512e-18
CTD-2292P10.4	chr8	143783670	143808391	-	1.24061	6.39917e-15	1.68097e-14
RP11-42I10.1	chr16	48657347	48778553	+	1.28019	1.39508e-22	5.60194e-22
RP11-554I8.2	chr10	6779344	6780988	+	3.57916	4.33289e-89	3.55614e-87
CTC-774J1.2	chr11	115624966	115631345	-	1.86301	3.12727e-32	2.16974e-31
RP11-1334A24.6	chr5	176921996	176930648	+	2.60362	4.44542e-63	1.35989e-61
RP11-142C4.6	chr11	58701116	58826132	-	2.00297	5.57486e-56	1.15799e-54
CRYM-AS1	chr16	21312170	21329912	+	1.44662	1.52729e-23	6.42415e-23
LINC00173	chr12	116971227	116974323	+	3.04777	4.86589e-63	1.47511e-61
RP11-43F13.3	chr5	987295	997423	-	1.54719	1.18634e-13	2.89488e-13
RP11-112L6.3	chr20	48780001	48782639	-	2.52958	8.30167e-39	8.41419e-38
RP11-84E24.3	chr17	70026432	70034889	+	2.89003	6.61324e-48	1.00241e-46
RP11-524C21.2	chr6	22221010	22222624	+	1.40494	1.95818e-11	4.21039e-11
LINC00621	chr13	23468795	23490508	-	1.66271	9.35683e-14	2.29655e-13
RP11-598F7.3	chr12	215690	221016	-	3.71097	6.96991e-39	7.1944e-38
LINC00482	chr17	79277571	79283048	-	1.37924	5.01346e-13	1.18554e-12
AC017104.6	chr2	232253687	232259702	+	1.31629	6.5735e-35	5.22927e-34
TMEM191A	chr22	21055220	21058894	+	1.0709	9.40386e-19	3.04855e-18
RP11-182I10.3	chr1	65437908	65468159	-	1.53732	2.88924e-27	1.49804e-26
RP5-981O7.2	chr7	151817086	151818802	-	1.23002	3.24504e-12	7.30894e-12
RP5-1180C10.2	chr1	180238788	180245359	-	1.37083	3.1231e-31	2.04063e-30
RP11-67C2.2	chr10	45940018	45948569	-	2.78929	6.99634e-39	7.19959e-38
AC083884.8	chr7	74103273	74143339	-	1.66757	3.19768e-16	9.07267e-16
CTD-2020K17.3	chr17	43315395	43319101	-	1.12319	3.5996e-09	6.83945e-09
POU4F1-AS1	chr13	79152611	79193239	+	2.66016	8.50408e-60	2.1516e-58
RP11-525A16.1	chr10	112188598	112255954	-	1.68571	7.87895e-10	1.555e-09
CTA-984G1.5	chr22	29656878	29658026	+	1.41291	4.02146e-15	1.06721e-14
AC009133.14	chr16	29819966	29823359	-	3.23378	8.85568e-53	1.64637e-51
RP3-412A9.10	chr22	31497862	31500743	+	2.27421	2.65686e-42	3.21595e-41
AC004069.2	chr4	106058437	106061776	-	1.84247	2.9265e-33	2.15896e-32
RP11-536I6.1	chr3	14389951	14394068	-	2.07153	1.11247e-06	1.86149e-06
RP11-1049A21.2	chr12	54936895	54937889	-	1.93051	7.56589e-29	4.27886e-28
RP11-561C5.6	chr15	85857898	85858747	-	1.03123	1.2894e-07	2.25745e-07
RP11-174G6.5	chr12	14915438	14920865	-	1.01963	1.92904e-18	6.12958e-18
CTD-2542C24.1	chr19	20997935	21005077	+	1.18364	1.44138e-28	8.05687e-28
CTD-3252C9.4	chr19	13945330	13947103	-	1.77957	2.36536e-25	1.11947e-24
CTD-2521M24.9	chr19	17516503	17529713	+	1.63534	5.29695e-72	2.20052e-70
XXbac-B461K10.4	chr22	18270418	18294263	-	2.73597	5.871e-60	1.50809e-58
RP1-90L6.2	chr22	27254597	27261749	+	1.09804	1.47657e-16	4.26128e-16
AC074289.1	chr2	64370373	64479993	+	1.44359	7.33972e-27	3.7196e-26
RP3-523C21.1	chr6	132453055	132490514	+	1.53192	2.98064e-13	7.11843e-13
AC005682.5	chr7	22893875	22901021	+	1.83909	2.79486e-57	6.10695e-56
RP11-20J15.3	chr10	44787706	44789157	-	3.15555	1.67642e-34	1.30885e-33
RP11-361K17.2	chr1	217665317	217667625	+	1.681	1.05147e-28	5.91674e-28
AC046143.7	chr3	194208183	194239008	+	1.13358	3.10872e-21	1.14077e-20
RP4-742C19.8	chr22	39532704	39537189	-	1.48032	4.10887e-30	2.54629e-29
MIR155HG	chr21	26934221	26947480	+	3.09234	4.00684e-72	1.68538e-70
RP11-260E18.1	chr5	16616035	16630078	+	1.55625	1.59461e-15	4.34835e-15
CTB-129O4.1	chr5	179720245	179722253	+	1.55774	3.12585e-24	1.37857e-23
RP11-314N14.1	chr4	132301168	132462552	+	2.99662	2.06531e-12	4.72774e-12
RP11-234K19.2	chr4	80413570	80497614	+	1.08245	1.83543e-13	4.43376e-13
RP11-792D21.2	chr4	79567057	79603853	+	2.64127	1.30888e-80	7.72697e-79
RP11-981G7.2	chr8	10332075	10339484	+	1.63443	9.9118e-24	4.23264e-23
RP11-802E16.3	chr11	67818207	67821229	+	1.37517	6.18095e-17	1.82287e-16
RP5-901A4.1	chr11	67792277	67797928	-	1.86406	7.98871e-36	6.73735e-35
USP30-AS1	chr12	109490155	109491757	-	2.35011	4.31275e-37	3.90119e-36
RP1-288H2.2	chr12	52486269	52498081	-	2.85995	8.25683e-60	2.10487e-58
RP11-164J13.1	chr15	42640301	42704515	+	1.65824	1.14775e-29	6.82361e-29
RP11-483P21.2	chr16	83823572	83841439	-	1.59248	2.99987e-43	3.85289e-42
RP11-71H17.7	chr3	124442635	124445168	+	1.44598	1.93529e-31	1.29211e-30
RP13-122B23.8	chr9	140188320	140190173	-	1.59899	1.63518e-32	1.16084e-31
RP4-647J21.1	chr7	44998598	45000508	-	2.91219	4.45008e-61	1.21744e-59
RP11-166P13.4	chr17	55169506	55173786	-	1.20721	1.24016e-11	2.68888e-11
RP11-713C5.1	chr18	70410991	70413196	-	2.65452	9.01874e-25	4.1122e-24
CTD-2587H24.10	chr19	55728028	55732984	+	1.628	4.04449e-16	1.13889e-15
RP11-552F3.9	chr17	73872453	73875627	+	1.24432	3.83892e-18	1.20056e-17
RP4-564F22.2	chr20	37049235	37063996	-	1.0634	3.76337e-33	2.75299e-32
RP11-539E17.4	chr8	124213412	124214983	-	1.42475	0.0037983	0.00503002
INHBA-AS1	chr7	41733514	41818986	+	2.69973	1.13722e-30	7.24764e-30
RP11-217B7.2	chr9	107689834	107691173	+	1.79013	1.00945e-21	3.81236e-21
Z83851.1	chr22	42760406	42765242	-	1.22347	2.40961e-18	7.61345e-18
RP11-367G18.1	chr6	113944737	113971276	-	2.4635	1.01025e-20	3.60115e-20
AC002511.2	chr19	35914964	35915554	-	1.76456	6.96356e-10	1.37757e-09
LINC00479	chr21	43131680	43135935	-	1.132	1.96354e-06	3.24047e-06
RP11-511P7.2	chr7	150130742	150145228	+	1.58188	1.47731e-19	4.99611e-19
AC108676.1	chr3	194217053	194222232	-	2.43197	7.73711e-38	7.35463e-37
PRR7-AS1	chr5	176865504	176874700	-	3.14503	1.9765e-59	4.75066e-58
RP11-768B22.2	chr4	153587520	153591259	+	2.1159	1.37022e-07	2.39771e-07
CTD-2353F22.1	chr5	36666316	36725297	-	1.84313	1.4592e-23	6.14544e-23
AC020907.6	chr19	35500023	35501430	+	1.87418	2.97736e-15	8.00225e-15
IFNG-AS1	chr12	68383225	68628466	+	2.12055	7.19649e-15	1.88599e-14
RP11-8L8.2	chr14	101587193	101589879	+	1.90223	3.01355e-38	2.94784e-37
RP11-284N8.3	chr1	111196182	111199662	-	1.49838	2.52358e-22	9.95527e-22
RP11-322D14.2	chr16	57086417	57092409	-	3.7142	3.96554e-28	2.15923e-27
RP11-399O19.8	chr10	90775593	90776816	+	1.27622	7.07733e-36	5.98372e-35
RP11-455O6.2	chr17	79171193	79174088	+	1.62722	1.62914e-24	7.30942e-24
RP11-388C12.2	chr17	80631873	80634364	-	1.77401	5.20529e-09	9.78536e-09
RP11-57A1.1	chr17	70422080	70424796	+	2.78008	5.00556e-30	3.06249e-29
RP11-380J14.1	chr1	17516278	17524112	+	7.30099	1.51286e-128	2.8282e-126
SLC2A1-AS1	chr1	43424720	43449029	+	1.23587	1.24299e-25	6.00097e-25
AC093391.2	chr2	136742746	136779888	+	2.99332	9.83563e-142	4.13711e-139
LINC00342	chr2	96472866	96481963	-	2.10853	1.79802e-51	3.23547e-50
AC009264.1	chr7	136370306	136866854	-	1.5894	3.91962e-17	1.16207e-16
RP1-102E24.8	chr12	6503071	6504235	+	1.87141	4.79112e-40	5.20068e-39
RP11-142I20.1	chr18	39047395	39212149	-	1.59217	0.00190786	0.00258973
RP11-120M18.5	chr17	66553657	66578718	+	1.35251	5.37156e-07	9.10142e-07
AC124944.2	chr3	195634947	195638128	+	2.19918	2.03547e-29	1.19119e-28
RP11-395B7.2	chr7	100606878	100611410	-	3.16815	6.29404e-42	7.51044e-41
RP11-325F22.3	chr7	104590762	104653491	-	1.27047	7.22679e-23	2.95482e-22
RP3-460G2.2	chr6	141167095	141174061	-	2.47816	2.33639e-17	6.99461e-17
RP11-265P11.2	chrX	39164210	39186616	-	3.19499	4.11182e-15	1.08861e-14
RP13-507I23.1	chrX	149106846	149392815	+	1.88932	1.022e-32	7.28605e-32
AC019117.2	chr7	17474101	17500296	-	2.35042	8.32578e-22	3.15854e-21
RP11-501I18.2	chr6	42756998	42759057	+	1.77874	2.93033e-33	2.15896e-32
RP13-152O15.5	chr20	62688156	62688437	+	1.41344	3.84054e-24	1.68713e-23
AC005895.3	chr5	149516867	149535435	-	1.03105	1.71842e-12	3.96604e-12
RP11-177H13.2	chr8	23193684	23223638	+	1.96889	3.21664e-78	1.69125e-76
CTD-2184D3.5	chr15	52348872	52392720	-	1.73029	9.82665e-25	4.46847e-24
RP11-20G13.2	chr15	99936818	99941520	-	1.91707	8.51635e-17	2.49413e-16
RP11-861E21.2	chr18	12438889	12448204	+	2.54836	4.44492e-45	5.95903e-44
RP11-51B10.2	chr10	35104695	35105314	+	1.06015	1.46011e-11	3.16169e-11
U52111.14	chrX	153001080	153031933	-	2.27355	6.75025e-27	3.42603e-26
AC011899.9	chr7	157647221	157658784	+	2.76595	1.29598e-74	6.05688e-73
GRM5-AS1	chr11	88237744	88257222	+	1.1505	1.13823e-07	2.00007e-07
RP5-940J5.3	chr12	6641456	6642664	-	2.51694	2.68282e-58	6.22598e-57
RP11-283G6.4	chr12	26364097	26488789	-	2.83461	9.47411e-58	2.12536e-56
AC069363.1	chr17	34400226	34417480	+	4.61054	5.72946e-45	7.65065e-44
LINC00475	chr9	94903580	94921890	+	3.74123	1.96329e-65	6.60646e-64
AC013400.2	chr2	20068621	20084808	+	1.26598	4.99684e-14	1.25014e-13
RP11-1149M10.2	chr8	82066514	82076834	+	2.68689	1.84289e-28	1.02501e-27
RP11-340F14.5	chr12	121625359	121625835	+	2.88315	8.58771e-142	4.12824e-139
LINC00514	chr16	3038962	3052017	+	2.09542	2.57565e-27	1.34165e-26
CTD-2561B21.11	chr17	78991769	78993811	-	1.47771	8.51934e-22	3.22833e-21
AP001053.11	chr21	45225639	45232448	-	1.15131	1.43242e-16	4.14099e-16
RP4-710M16.2	chr1	56880635	56881638	+	2.16198	9.35375e-21	3.34133e-20
RP11-181K3.4	chr1	183107514	183110439	+	1.14251	2.21079e-15	5.98495e-15
AC093818.1	chr2	173345568	173421324	-	1.83209	1.22588e-126	2.1711e-124
RP11-318C24.2	chr1	175873898	175889649	-	1.71595	3.63171e-17	1.07957e-16
RP1-238O23.4	chr6	41107594	41108570	-	1.55789	1.29622e-21	4.8735e-21
RP11-88G17.2	chr9	132891870	132895515	+	1.29102	2.83675e-11	6.02251e-11
RP11-359G22.2	chr20	22656710	22665982	-	2.22166	8.92922e-31	5.73412e-30
JAZF1-AS1	chr7	28219941	28283536	+	1.16004	3.81404e-15	1.01456e-14
RP11-956J14.1	chr8	73996022	73998114	-	1.19022	1.37045e-08	2.5255e-08
RP1-159A19.4	chr1	27852316	27857072	+	1.01148	5.15176e-06	8.3065e-06
RP11-46F15.2	chr1	3539754	3541307	-	1.47991	2.82418e-16	8.06052e-16
CTD-2383M3.1	chr11	100554893	100558686	-	1.73782	4.75718e-30	2.91583e-29
XXyac-YR14BB7.1	chr10	47011753	47174018	-	1.56761	6.11519e-08	1.09107e-07
CTD-2324F15.2	chr5	6310554	6339997	-	1.39945	1.99614e-16	5.73122e-16
RP11-276A18.2	chr20	825767	838106	+	1.91903	2.4618e-43	3.21084e-42
RP11-44K6.4	chr8	39775595	39778409	-	4.91255	1.88205e-19	6.33309e-19
RP11-588H23.3	chr12	70861860	70932859	+	1.40979	6.98354e-16	1.93891e-15
RP11-76E17.3	chr15	94406338	94421585	+	1.26819	3.1563e-12	7.11382e-12
RP11-299G20.2	chr15	101835624	101845942	+	2.79652	9.27382e-61	2.4767e-59
TEN1-CDK3	chr17	73975312	74002080	+	2.24329	4.99288e-32	3.4218e-31
RP11-68I3.11	chr17	27971814	27972865	-	1.744	1.92208e-21	7.12311e-21
SRRM2-AS1	chr16	2787077	2802601	-	1.10099	1.61079e-19	5.43661e-19
RP11-211G3.2	chr3	187461474	187463208	+	1.28988	1.02268e-16	2.9795e-16
AC015987.1	chr7	135611203	135617629	+	1.01429	8.5028e-09	1.5799e-08
AC007461.2	chr17	70068474	70089622	+	2.2175	4.37537e-27	2.24096e-26
AC006028.9	chr7	2757467	2762622	-	1.07007	1.44383e-12	3.33917e-12
RP11-157P1.5	chr20	60928066	60931536	+	3.45887	1.34199e-49	2.18154e-48
LINC00160	chr21	36096105	36109478	-	4.57383	1.06047e-24	4.80928e-24
LINC00202	chr10	27220135	27230930	-	1.61407	1.09358e-22	4.42295e-22
RP3-461P17.10	chr20	44076042	44076982	+	1.70054	3.29129e-23	1.37069e-22
RP1-142L7.5	chr6	112475967	112487670	+	3.1925	6.97172e-48	1.05201e-46
RP11-316P17.2	chr9	92316566	92334585	+	2.86406	6.66749e-24	2.87274e-23
RP11-18H21.1	chr4	153021906	153025872	+	1.55504	3.58394e-17	1.06631e-16
RP11-902B17.1	chr14	61764882	61789536	-	1.03415	3.02555e-16	8.60605e-16
CTB-118N6.3	chr5	115783243	115843972	+	2.07603	4.96596e-51	8.70336e-50
RP11-10A14.3	chr8	8998934	9002945	+	2.56387	1.02649e-24	4.66144e-24
RP11-279F6.3	chr15	69884468	69988089	+	2.82026	4.13487e-39	4.34808e-38
RP11-930P14.2	chr8	41685683	41687452	-	1.60252	4.05647e-41	4.61149e-40
RP11-797A18.4	chr15	77334178	77335533	-	1.18912	2.02771e-29	1.18872e-28
hsa-mir-142	chr17	56408245	56409869	-	3.26864	2.97625e-57	6.46135e-56
RP11-1C8.6	chr8	104395306	104396082	-	1.43235	2.21322e-15	5.98673e-15
RP11-28F1.2	chr18	60981035	60981315	-	1.2087	5.39352e-16	1.50992e-15
CTD-2331H12.7	chr19	53426635	53427328	+	1.86249	1.50453e-17	4.54874e-17
RP11-23P13.6	chr15	42184991	42189585	+	1.01584	5.4087e-16	1.51291e-15
AF124730.4	chr21	30554348	30560116	-	1.36089	3.96986e-09	7.53445e-09
RP11-31F15.1	chr1	113499037	113544813	+	3.06823	1.39548e-140	4.6958e-138
LINC00578	chr3	177159709	177470093	+	1.0197	2.22796e-07	3.86647e-07
RP11-519G16.1	chr15	45671395	45694525	-	4.36631	8.30147e-132	2.1488e-129
RP4-794H19.4	chr1	59486059	59510286	+	1.82986	4.47299e-32	3.07804e-31
RP11-436K8.1	chr1	61125303	61291256	-	1.80018	9.01042e-07	1.516e-06
RP5-836N10.1	chr1	112142277	112151345	-	1.41163	8.5757e-18	2.621e-17
RP11-34F20.5	chr13	50638816	50640735	+	2.27629	5.33511e-23	2.19739e-22
RP3-527F8.2	chrX	135721702	135724588	+	1.29347	7.5983e-16	2.10093e-15
GAS6-AS1	chr13	114518603	114542321	+	2.41669	1.37117e-53	2.66705e-52
RP11-308D16.4	chrX	135991554	136103789	+	1.16839	2.86323e-34	2.19471e-33
RP11-733O18.1	chrX	5571462	5644346	-	1.67504	6.16171e-25	2.85202e-24
AC073257.2	chr2	121300485	121301902	-	3.20672	4.00413e-63	1.23614e-61
CTD-2023M8.1	chr5	18704542	18746282	-	3.19143	2.30234e-21	8.46706e-21
RP11-326C3.12	chr11	327171	330122	+	1.05059	7.0722e-14	1.7589e-13
RP1-140K8.5	chr6	3905144	3912213	-	2.67077	1.3447e-31	9.06795e-31
CTD-2006K23.1	chr17	72595979	72603368	+	1.64294	9.3242e-22	3.52935e-21
RP11-21B21.4	chr16	88579368	88597461	-	1.98194	5.86242e-20	2.02745e-19
CTB-41I6.2	chr17	8870840	8880312	+	1.8008	3.14585e-36	2.7143e-35
CTC-479C5.16	chr16	67903863	67906470	+	1.83797	9.59582e-37	8.51977e-36
SNORA71A	chr20	37055949	37056086	-	1.92109	6.41842e-18	1.97965e-17
RP1-167A14.2	chr6	167383114	167412553	-	2.75822	3.78035e-42	4.55946e-41
FAM225A	chr9	115875353	115882208	+	2.05769	1.38804e-31	9.32283e-31
DLX6-AS1	chr7	96594839	96643377	-	1.64616	1.28567e-26	6.4379e-26
RP11-301L8.2	chr4	186509063	186515157	+	1.49585	7.14545e-25	3.29376e-24
LINC00299	chr2	8147901	8523751	-	3.90606	1.58058e-68	5.71899e-67
CTC-277H1.7	chr16	67295011	67297687	+	2.07085	4.46283e-69	1.65027e-67
RP11-445H22.3	chr20	43285092	43324737	-	2.50496	1.03668e-30	6.632e-30
CTD-2568A17.5	chr19	51320937	51322134	+	1.38004	1.70858e-09	3.31376e-09
RP11-69E11.4	chr1	39987952	40011859	-	1.85248	1.11998e-48	1.76109e-47
RP11-173C20.1	chr12	127210816	127230798	+	3.7106	2.44504e-61	6.97251e-60
SNAP25-AS1	chr20	10006264	10349424	-	1.7068	3.63883e-14	9.19961e-14
RP11-553A21.3	chr6	74405258	74405854	-	2.06155	1.66365e-24	7.4543e-24
MLK7-AS1	chr2	174031174	174146764	-	1.79718	3.55131e-22	1.38152e-21
RP11-680A11.5	chr12	53692449	53694098	-	2.3366	2.62332e-50	4.39178e-49
RP11-368P15.3	chr14	53503473	53504969	+	1.4444	1.88688e-45	2.58104e-44
ADAM20P1	chr14	70935598	70950473	-	2.36688	1.63669e-30	1.04111e-29
RP11-264B17.3	chr16	28986125	29002096	+	2.66301	1.08574e-46	1.56804e-45
CTD-2015G9.2	chr16	86755697	86771432	+	3.48331	1.7063e-73	7.65562e-72
CTD-2020K17.1	chr17	43268298	43299589	-	3.92206	2.18131e-81	1.43924e-79
RP3-395M20.9	chr1	2512999	2515972	+	1.05846	7.19736e-14	1.78871e-13
AC079779.4	chr2	286419	301515	+	1.21223	2.94914e-06	4.81507e-06
HMGA1P4	chr9	131425413	131425857	-	1.09004	2.27618e-09	4.37928e-09
LINC00361	chr13	95954705	95956401	-	1.12536	5.74044e-11	1.20503e-10
RP11-768F21.1	chr12	119825792	120105884	-	1.48755	1.0799e-34	8.55023e-34
RP11-164P12.3	chr4	152595635	152599045	+	1.39535	4.58787e-20	1.59321e-19
RP11-439C15.4	chr8	1920736	1922803	-	2.368	1.75009e-37	1.61787e-36
RP11-351I24.1	chr11	10324204	10325251	-	1.18758	8.51431e-19	2.77085e-18
RP11-264B17.4	chr16	28986294	28990145	-	2.18601	2.42435e-32	1.70312e-31
CTB-50L17.9	chr19	4454011	4455283	+	2.22957	1.55912e-34	1.22295e-33
RP11-134G8.8	chr1	201433511	201434274	-	1.78085	1.91535e-45	2.60937e-44
FAM225B	chr9	115865618	115873780	-	1.13925	4.2567e-11	8.98044e-11
RP1-310O13.7	chr20	30615556	30619378	-	1.78619	2.23743e-21	8.23737e-21
AC017060.1	chr7	17503069	17598533	-	2.67438	1.69306e-22	6.74219e-22
AC051649.16	chr11	1923877	1929145	+	2.41625	4.12253e-41	4.67081e-40
AC108463.1	chr2	111953540	111964071	+	2.11345	2.62004e-61	7.40877e-60
RP5-1198O20.4	chr1	44509600	44570647	+	1.46989	5.81832e-06	9.35435e-06
AC008174.3	chr2	186648418	186664878	-	1.40332	1.3499e-14	3.4781e-14
AC078883.3	chr2	173328990	173330750	-	2.77204	4.90295e-86	3.74964e-84
RP11-536K7.3	chr10	5979079	5987863	-	2.8196	5.85556e-60	1.50809e-58
RP11-440G9.1	chr6	142847592	142959026	-	3.63899	5.84764e-13	1.37796e-12
BCYRN1	chr2	47558199	47571656	+	1.41223	1.17725e-25	5.69175e-25
RP3-393E18.2	chr6	160007987	160010201	-	3.15786	5.85045e-50	9.65038e-49
RP11-368I23.2	chr3	168619733	168639784	+	1.74382	2.41193e-11	5.12707e-11
RP11-115N4.1	chr7	90940683	91144724	+	5.07169	8.93076e-129	1.76777e-126
RP11-286H14.8	chr7	128849616	128853386	-	1.2159	8.30936e-11	1.73026e-10
CTD-2139B15.2	chr5	17354019	17355008	+	1.05301	6.76174e-10	1.33921e-09
CTD-2288O8.1	chr5	51971027	52083860	-	1.38979	1.64496e-10	3.36697e-10
RP11-348J24.2	chr5	91378414	91815133	+	2.81931	2.86203e-35	2.31508e-34
AC145110.1	chr8	29605825	29656008	+	4.11016	9.92081e-32	6.73055e-31
RP11-350N15.4	chr8	38279407	38283614	+	2.03269	5.98809e-18	1.85543e-17
RP11-283G6.3	chr12	26278088	26279550	-	1.68394	2.03101e-39	2.15595e-38
RP11-341G23.4	chr12	104140093	104162636	-	3.69413	6.86795e-65	2.24375e-63
RP11-618G20.2	chr14	62182276	62217815	-	3.90825	8.26414e-112	1.11235e-109
AC068831.8	chr15	91509575	91531854	+	1.99524	2.07512e-29	1.21229e-28
RP11-95H3.1	chr16	65175659	65210616	-	1.61584	1.96052e-06	3.23707e-06
RP11-488L18.10	chr1	247350583	247351828	-	1.0792	5.66214e-24	2.45214e-23
RP11-297C4.3	chr16	30491909	30492667	-	2.14849	6.97048e-11	1.45869e-10
FTO-IT1	chr16	54073305	54074638	+	2.31177	2.07338e-64	6.52049e-63
RP11-457M11.5	chr6	26686469	26688192	+	2.26299	3.57744e-25	1.67196e-24
AC005264.2	chr19	3141574	3155173	-	3.70452	2.95412e-59	7.00044e-58
HAR1A	chr20	61733557	61735738	+	1.48489	1.13678e-17	3.46179e-17
RP5-1112D6.4	chr6	111599135	111599945	+	2.45398	6.3485e-61	1.7228e-59
AC131097.3	chr2	242823514	243020873	+	1.4513	3.2169e-18	1.01073e-17
RP11-54A4.2	chr1	150521040	150530949	-	2.48125	3.40889e-39	3.5959e-38
RP11-1379J22.2	chr5	179022905	179030742	-	2.18188	9.70526e-45	1.28576e-43
RP11-554E23.4	chr12	102457133	102468598	+	1.34882	3.40789e-16	9.6447e-16
AC068831.6	chr15	91495469	91498455	-	1.34601	6.71294e-11	1.40654e-10
RP11-517C16.2	chr16	84492865	84500967	-	1.0508	8.08035e-10	1.59288e-09
RP11-615I2.7	chr16	68595964	68601032	+	1.36495	3.63689e-20	1.27083e-19
RP11-1055B8.4	chr17	79361930	79364056	-	1.632	7.41678e-18	2.27506e-17
BZRAP1-AS1	chr17	56402811	56493127	+	1.49104	9.13984e-26	4.43803e-25
RP11-429E11.2	chr20	60313275	60330112	-	4.17836	4.83311e-09	9.1248e-09
RP11-10J5.1	chr6	138264216	138266939	-	4.65904	2.73026e-25	1.28855e-24
CFLAR-AS1	chr2	202005007	202022546	-	2.08938	1.51025e-49	2.44327e-48
AC021188.4	chr2	96973001	96987469	-	1.89159	2.08424e-33	1.55509e-32
RP11-127L20.6	chr10	106111349	106113333	-	1.08873	3.88576e-16	1.09511e-15
RP11-517I3.1	chr5	125769197	125826063	-	1.06515	7.47514e-18	2.29088e-17
AC005355.2	chr5	133842243	133844415	+	1.91344	5.1336e-32	3.51109e-31
RP11-100L22.1	chr8	93681064	93691822	+	1.02509	8.52107e-08	1.50754e-07
RP11-809O17.1	chr8	142136143	142140060	-	1.14722	8.28586e-36	6.97048e-35
PRSS51	chr8	10340388	10405095	-	1.88007	4.53026e-27	2.31677e-26
AP002954.3	chr11	118507338	118508815	+	1.11136	2.59588e-13	6.23048e-13
RP11-1C8.5	chr8	104476617	104481213	+	1.5083	7.9408e-12	1.7419e-11
RP11-53B2.5	chr18	13500640	13501288	-	1.79288	2.19684e-19	7.37025e-19
RP11-53B2.2	chr18	13486461	13490675	+	1.41854	3.73388e-22	1.45087e-21
RP11-313D6.4	chr10	112629626	112631991	-	1.27986	2.7315e-45	3.69136e-44
RP11-131L23.1	chr1	85742398	85913807	+	1.83172	2.77994e-22	1.09154e-21
AC009950.2	chr2	231036815	231038939	+	1.63972	3.51677e-23	1.46278e-22
RP1-1J6.2	chr20	39726969	39766643	-	1.57604	2.47891e-31	1.6388e-30
RP1-249H1.4	chr6	114191162	114191899	-	2.41763	3.03116e-53	5.79538e-52
RP11-127L20.3	chr10	106083127	106086762	+	1.01737	5.38056e-08	9.6204e-08
LINC00356	chr13	44806061	44810195	-	1.00785	2.05311e-08	3.74252e-08
RP5-1120P11.3	chr6	44041650	44045689	+	5.51626	5.30651e-52	9.70457e-51
AC109828.1	chr2	27558409	27565466	+	2.14152	2.08399e-19	6.99861e-19
AF064858.8	chr21	40360633	40378079	-	2.85839	1.25722e-41	1.4844e-40
AP001056.1	chr21	45595372	45596336	+	2.67138	2.05795e-60	5.41016e-59
FLNB-AS1	chr3	58148274	58156363	-	1.05333	2.12434e-12	4.85626e-12
SNHG6	chr8	67833919	67838633	-	1.03997	3.99735e-32	2.75637e-31
RP4-671G15.3	chr1	112999440	113006078	+	1.27843	1.58319e-17	4.77369e-17
RP11-1136L8.1	chr8	128698588	128746213	-	2.5129	4.70077e-30	2.88651e-29
MALAT1	chr11	65265233	65273940	+	1.06689	8.17825e-16	2.25203e-15
RP11-261P9.4	chr20	57285851	57286689	+	2.48404	2.33322e-35	1.90104e-34
RP11-66N24.3	chr14	24030306	24037282	+	2.23189	3.52702e-32	2.43705e-31
RP11-219E7.1	chr14	21252047	21252452	+	1.21203	5.71574e-17	1.68715e-16
RP11-797A18.3	chr15	77336022	77337502	+	1.32521	3.95696e-19	1.30926e-18
RP11-23N2.4	chr15	52870039	52890906	+	1.19698	3.36333e-18	1.05575e-17
CTA-250D10.23	chr22	42318027	42319104	-	1.2224	2.92623e-09	5.5884e-09
RP11-211G23.2	chr11	69186231	69187279	+	7.20553	4.12483e-67	1.43093e-65
RP11-448G15.3	chr4	10069713	10074643	-	1.26855	1.00206e-19	3.4129e-19
RP11-497H17.1	chr17	80876158	80876661	+	2.50387	1.17526e-33	8.84731e-33
RP11-13K12.1	chr17	75543022	75559325	+	1.61226	3.27534e-20	1.14688e-19
RP4-562J12.2	chrX	117973519	117991849	+	1.13529	2.5286e-15	6.81244e-15
AJ006998.2	chr21	16742841	16774624	-	1.20964	2.89702e-07	4.98595e-07
AC002064.4	chr7	89895348	89899530	-	1.07524	1.40074e-10	2.88288e-10
AC068282.3	chr2	128146706	128158156	+	1.07739	8.24486e-16	2.26852e-15
RP11-843P14.1	chr5	175781209	175783171	+	1.54898	1.86865e-27	9.79438e-27
RP11-142A23.1	chr8	73108569	73114504	+	4.04514	1.69716e-38	1.68962e-37
CTD-2341M24.1	chr14	86401054	86596117	+	1.56311	9.64183e-31	6.17995e-30
AC100830.3	chr15	64993447	65011801	+	1.59636	4.18656e-22	1.62266e-21
RP11-521I2.3	chr8	101925475	101926616	-	1.96718	1.79557e-26	8.95125e-26
RP11-483P21.3	chr16	83831266	83834245	+	1.72742	8.92527e-26	4.34639e-25
RP11-79H23.3	chr8	79749764	79752757	+	1.41075	2.19167e-23	9.18426e-23
LINC00174	chr7	65841031	65866325	-	1.47611	1.57153e-38	1.5692e-37
C1RL-AS1	chr12	7260648	7275097	+	1.35466	7.70817e-31	4.9785e-30
AC007182.6	chr14	76041231	76045931	-	1.29508	5.3766e-06	8.66488e-06
HS1BP3-IT1	chr2	20790535	20792308	-	1.41008	4.62357e-15	1.22122e-14
RP4-530I15.9	chr20	49187512	49194578	-	1.73292	1.11394e-24	5.04495e-24
RP11-347D21.3	chr20	46609232	46617488	-	2.37126	3.53345e-12	7.93143e-12
RP11-483L5.1	chr11	11591631	11595329	+	2.2401	3.82552e-34	2.91902e-33
RP11-638I2.9	chr14	100806169	100806891	+	2.23639	4.95241e-25	2.29543e-24
RP11-264B17.2	chr16	28968008	28978204	-	1.63449	1.16216e-27	6.18778e-27
RP11-504A18.1	chr1	56713966	56724243	-	1.31333	6.85842e-23	2.80761e-22
RP11-274H2.5	chr3	145777372	145779466	-	2.68688	5.92406e-73	2.58889e-71
LA16c-361A3.3	chr16	1801560	1802263	-	2.22805	5.31349e-33	3.86175e-32
RP11-1094M14.5	chr17	33826709	33837289	-	2.81591	3.86883e-54	7.658e-53
AC000123.4	chr7	126990182	126991577	+	1.0537	2.54166e-36	2.21e-35
RP11-330M19.1	chr1	48283738	48285909	+	1.78255	2.10381e-33	1.56622e-32
RP11-65J3.2	chr9	132200495	132201397	+	2.57317	6.87261e-22	2.6161e-21
RP11-45A16.3	chr9	119048108	119051048	-	1.46892	8.23182e-11	1.71517e-10
RP13-39P12.3	chr10	79542624	79552934	+	2.36381	2.93208e-33	2.15896e-32
RP11-420G6.4	chr6	2854891	2876744	-	2.06495	2.28417e-36	1.99643e-35
RP11-305L7.1	chr9	93867239	93869586	-	1.0324	2.05981e-12	4.71836e-12
LINC00689	chr7	158799213	158822886	+	1.02235	1.07238e-09	2.10045e-09
SNHG7	chr9	139615818	139622636	-	1.03317	8.53971e-24	3.65599e-23
RP11-30L4.5	chr9	96301210	96322860	+	1.45183	2.70044e-27	1.40448e-26
RP11-443A13.5	chr10	78647802	78740382	+	3.34599	8.34121e-39	8.42888e-38
RP11-151D14.1	chr9	75486644	75489025	-	1.69763	1.6598e-20	5.87918e-20
RP3-395M20.8	chr1	2481359	2488470	-	1.62671	2.64365e-34	2.03103e-33
AC069513.3	chr3	195384933	195460422	+	1.53031	5.46061e-29	3.10913e-28
ARAP1-AS2	chr11	72411519	72416652	+	2.57166	1.1916e-37	1.11691e-36
RP11-42A4.1	chr4	85292546	85301342	-	2.35405	6.21805e-13	1.46116e-12
CTC-461F20.1	chr5	16617334	16621385	+	1.01788	0.000138317	0.000204587
AC068858.1	chr11	44995453	44999579	+	5.74787	2.63877e-47	3.91166e-46
AP006621.6	chr11	781645	782105	+	1.82507	1.38379e-23	5.83514e-23
AP000640.8	chr11	59561584	59562189	-	1.41378	6.13672e-18	1.89973e-17
RP11-571M6.8	chr12	58117572	58119448	-	2.99327	8.29495e-81	5.16898e-79
RP11-707P17.2	chr15	51749483	51752779	+	1.28767	1.83915e-25	8.76593e-25
CTC-471J1.2	chr19	52561743	52566956	-	1.16494	1.5406e-29	9.11092e-29
RP11-616M22.1	chr16	1206976	1207974	-	2.49891	1.93836e-15	5.25591e-15
LINC00565	chr13	114629487	114631817	-	2.02399	2.31563e-24	1.02663e-23
RP11-795F19.1	chr18	77797387	77853362	+	1.47848	9.58359e-16	2.63471e-15
RP11-429B14.4	chr15	90052192	90053647	+	4.37199	3.95384e-15	1.05009e-14
CTC-523E23.1	chr19	35302738	35305249	-	1.21897	3.79157e-14	9.56419e-14
U95743.1	chr16	13823994	13873617	-	2.08276	2.84602e-13	6.80657e-13
RP11-760N9.1	chr18	6256746	6260933	+	2.78515	9.11777e-81	5.57842e-79
RP11-618P17.3	chr19	34873966	34893064	+	2.21025	1.0875e-35	9.03562e-35
CTD-2545M3.8	chr19	50990067	50990895	-	1.07826	4.17695e-22	1.62116e-21
AD000684.2	chr19	35753749	35755707	+	1.40519	6.51714e-20	2.23777e-19
CTC-360G5.9	chr19	39425976	39429272	-	1.62533	1.38106e-28	7.73253e-28
CTD-3128G10.6	chr19	6748304	6751478	-	1.03194	4.2839e-14	1.07657e-13
RP11-66N24.4	chr14	23980969	24029987	+	1.6144	1.34117e-24	6.04963e-24
RP11-290F5.2	chr4	185261909	185275130	-	2.64318	2.83073e-27	1.46997e-26
RP11-247A12.2	chr9	131939050	131972827	+	1.41241	9.28831e-20	3.16668e-19
AC005042.4	chr2	159514849	159591514	-	1.01132	1.82021e-13	4.40014e-13
AC025171.1	chr5	43041677	43045492	+	1.41581	9.42364e-55	1.89884e-53
RP4-761J14.8	chr12	6772426	6781235	+	1.72906	5.47445e-27	2.78692e-26
AP000295.7	chr21	34636178	34638565	-	1.16312	2.80677e-36	2.42796e-35
RP11-160A10.2	chr6	123391444	123394072	+	2.4457	6.50245e-12	1.43292e-11
AC002398.5	chr19	36279778	36288787	-	2.80855	1.2952e-20	4.59256e-20
AC007365.3	chr2	64871746	64873832	+	1.00694	1.59781e-13	3.87087e-13
RP11-38J22.3	chr1	206214526	206223548	-	3.07856	6.2645e-44	8.23439e-43
AC109826.1	chr2	99378401	99388543	-	2.92574	6.46866e-90	5.5813e-88
ITGB2-AS1	chr21	46340966	46349593	+	2.77278	6.56515e-56	1.35532e-54
RP5-1104E15.6	chr22	39871812	39872827	-	1.43887	3.62368e-13	8.59922e-13
RP11-431K24.3	chr1	8268732	8275270	+	1.53521	1.71201e-14	4.39093e-14
RP11-552D4.1	chr1	230138477	230142909	+	2.8166	6.95923e-30	4.21942e-29
RP5-1091N2.9	chrX	70403409	70418025	-	2.2741	1.80581e-40	1.97933e-39
RP3-434P1.6	chr22	38820293	38823341	+	3.19336	3.81608e-31	2.48378e-30
RP5-902P8.10	chr1	1210603	1215800	+	2.29341	4.0979e-35	3.2832e-34
AC093702.1	chr2	45240353	45240807	-	1.04344	0.00496992	0.00649467
RP1-45C12.1	chr1	171137243	171220933	-	1.8101	1.53704e-17	4.63868e-17
AC104655.2	chr2	105713510	105719402	-	1.30688	2.51419e-16	7.1941e-16
AC073316.2	chr7	3236258	3237888	-	1.59766	1.08946e-14	2.82002e-14
RP11-14N7.2	chr1	148928322	148951595	+	3.23894	3.41731e-38	3.3139e-37
RP5-1172A22.1	chr22	27617310	27620688	-	4.24705	7.87779e-41	8.83625e-40
RP4-665J23.1	chr1	91295104	91317207	-	1.66891	2.51866e-33	1.87092e-32
AC098617.1	chr2	192711265	192908909	+	1.19121	9.63428e-07	1.61693e-06
RP11-496N12.6	chr1	225634945	225653045	-	1.52084	7.0677e-13	1.65503e-12
AC064834.3	chr2	196434352	196437694	-	3.32566	4.82632e-18	1.50376e-17
AC010883.5	chr2	43456712	43460533	+	1.53859	1.73173e-27	9.1051e-27
RP11-389O22.1	chr1	113550876	113589677	+	3.67065	9.7413e-71	3.72494e-69
AC010127.3	chr2	166813909	167158294	+	1.80127	8.73505e-13	2.03415e-12
SMAD9-AS1	chr13	37423503	37424183	+	1.62642	2.56994e-17	7.67333e-17
RP11-365O16.6	chr1	224407315	224415745	+	2.54495	1.9888e-42	2.42475e-41
RP11-7O11.3	chr1	44410042	44412223	-	1.06599	6.49199e-23	2.66085e-22
RP11-575A19.2	chr10	20359734	20380713	-	1.86626	1.13504e-16	3.29829e-16
RP11-274H2.3	chr3	145784131	145786972	-	2.16021	1.00571e-32	7.18516e-32
RP11-1191J2.2	chr4	646639	649434	-	3.50533	5.16571e-13	1.21983e-12
RP11-85M11.2	chr3	164924748	165373211	+	1.43292	2.30415e-11	4.91348e-11
RP3-454G6.2	chr1	171591383	171595732	+	5.25308	3.63411e-129	8.15252e-127
RP11-539L10.2	chr4	6689175	6692246	-	1.35663	4.1e-26	2.01115e-25
RP11-629G13.1	chr11	112830002	112834182	-	2.10205	7.15086e-09	1.33533e-08
CTB-127C13.1	chr5	159622751	159631833	-	4.9751	4.30529e-30	2.65335e-29
PCED1B-AS1	chr12	47599681	47610239	-	2.74763	9.47194e-93	8.61434e-91
RP11-10A14.5	chr8	9046521	9060364	+	1.7158	2.60826e-25	1.2327e-24
CTD-2334D19.1	chr5	120116913	120126473	+	1.77363	7.93729e-28	4.27344e-27
RP11-714G18.1	chr4	186291879	186312082	+	1.58671	5.14678e-18	1.60212e-17
CTB-109A12.1	chr5	156789623	156887086	-	1.11783	9.95806e-09	1.84724e-08
RP11-420A23.1	chr4	129213906	129440549	+	1.68244	2.46935e-40	2.69785e-39
CTD-2501M5.1	chr8	132320792	132329879	+	3.49506	6.6724e-10	1.32308e-09
RP11-44K6.2	chr8	39771748	39773240	+	4.47014	1.67948e-24	7.51525e-24
hsa-mir-210	chr11	568089	568198	-	4.02538	5.0158e-51	8.74517e-50
RP11-315O6.1	chr11	102323650	102332739	+	1.14124	5.37714e-26	2.62995e-25
RP11-113K21.4	chr11	82783444	82808238	-	1.26135	2.72372e-16	7.78039e-16
RP11-167N4.2	chr11	73674702	73681332	-	4.90072	1.94723e-45	2.6421e-44
RP11-443D10.2	chr12	109541772	109545809	+	1.06136	8.16839e-12	1.79066e-11
RP11-64B16.4	chr12	119619853	119621064	-	3.37279	5.90212e-57	1.26501e-55
RP11-44N21.1	chr14	105559946	105565341	+	1.15637	2.92535e-27	1.51443e-26
RP11-809C9.2	chr12	116985911	116992186	+	4.38149	1.63424e-55	3.33286e-54
RP11-161H23.9	chr12	49686414	49718359	-	1.40549	7.33087e-06	1.16967e-05
AC005519.4	chr14	74755830	74761128	-	1.73538	6.6776e-28	3.60098e-27
RP11-279F6.2	chr15	69857063	69858129	-	1.89835	2.05978e-11	4.4232e-11
LINC00593	chr15	70127573	70135459	+	2.31529	3.16048e-20	1.10781e-19
RP11-521O16.2	chr2	127782787	127787262	+	1.62144	1.28588e-10	2.64971e-10
CTD-2199O4.3	chr5	10195233	10197740	-	1.56488	4.69783e-14	1.17884e-13
ADPGK-AS1	chr15	73075176	73090540	+	1.9991	5.20814e-36	4.43681e-35
RP11-476D10.1	chr12	40534728	40536678	-	2.48161	1.59175e-28	8.88264e-28
KB-1460A1.5	chr8	102179033	102181857	-	1.16385	4.84833e-37	4.3622e-36
RP11-297C4.1	chr16	30510087	30510875	-	1.21554	5.03274e-05	7.62158e-05
RP11-357N13.7	chr16	54033349	54048240	+	1.63819	1.48881e-41	1.72753e-40
CTB-31N19.3	chr16	21638063	21638723	+	1.11677	3.33164e-29	1.92628e-28
RP11-243A14.1	chr16	9449445	9501950	+	2.06305	9.45045e-17	2.76288e-16
RP11-589P10.5	chr17	6897961	6898508	-	1.41609	9.47467e-66	3.22043e-64
RP11-159D12.2	chr17	56066400	56072211	-	1.40937	1.61997e-29	9.54677e-29
RP11-848P1.3	chr17	29291953	29292518	-	2.36479	2.65508e-93	2.48177e-91
RP11-214O1.3	chr17	14230652	14232791	+	1.79177	8.09005e-10	1.59385e-09
CTB-41I6.1	chr17	8869213	8870387	+	1.69727	4.76384e-24	2.07647e-23
CTB-39G8.3	chr17	43474298	43474843	+	1.9949	3.19748e-25	1.50063e-24
RP11-13K12.5	chr17	75559450	75564777	-	1.30383	1.25856e-13	3.06221e-13
RP11-247A12.7	chr9	131932713	131933219	+	2.79775	5.88203e-24	2.53757e-23
CTD-2587H19.1	chr19	54862991	54864894	-	2.41067	1.1017e-71	4.52098e-70
CTB-60E11.4	chr19	39916575	39919055	+	1.60902	2.09437e-57	4.60625e-56
AC016700.3	chr2	70321026	70330352	-	2.47945	2.861e-32	1.99736e-31
RP1-92O14.6	chr1	43850784	43854826	+	1.37017	8.25209e-20	2.82198e-19
NPPA-AS1	chr1	11901074	11908136	+	1.6675	1.40389e-19	4.7574e-19
CTD-2152M20.2	chr5	32103551	32122047	-	1.87356	4.73657e-29	2.71989e-28
RP11-556O9.2	chr17	61194380	61208308	-	2.39217	3.10029e-12	6.99229e-12
AC084219.3	chr19	44598503	44603864	-	1.50759	8.30978e-24	3.56209e-23
AC018766.4	chr19	50363139	50363771	-	2.08769	1.87882e-36	1.65071e-35
AC005387.3	chr19	18642228	18643440	+	2.30929	3.0588e-24	1.35077e-23
RP11-345P4.7	chr1	1603429	1604850	+	1.36109	3.40119e-22	1.32465e-21
RP11-2L8.1	chr3	177652611	177655450	+	2.21273	4.58921e-21	1.66229e-20
RP4-635E18.7	chr1	11128528	11133154	+	2.1237	3.51658e-25	1.6458e-24
RP5-968J1.1	chr20	1784662	1798252	-	2.45243	2.20338e-22	8.71254e-22
RP11-399D6.2	chr9	22646199	22824212	+	1.08505	4.80604e-12	1.06889e-11
CTB-113P19.1	chr5	151056506	151104343	+	2.10944	6.84806e-29	3.87941e-28
RP11-452H21.4	chr11	78135028	78140882	-	1.03164	2.33633e-10	4.74743e-10
RP11-94L15.2	chr17	37913974	37920089	-	2.52983	4.51713e-52	8.30609e-51
RP11-701H16.4	chr18	13644814	13645684	-	2.8561	1.39988e-27	7.38336e-27
RP11-467L20.10	chr11	61513965	61525127	-	1.559	1.72564e-13	4.17454e-13
ZNFX1-AS1	chr20	47894715	47905797	+	1.71473	2.06521e-59	4.92868e-58
MRPL23-AS1	chr11	2004467	2011150	-	1.29328	1.14949e-11	2.49711e-11
RP11-426A6.5	chr9	138395119	138398293	-	2.23055	5.69933e-18	1.76758e-17
AF127936.5	chr21	16134031	16135411	+	2.21474	2.11877e-31	1.40902e-30
RP11-184A2.3	chr10	3793259	3805418	+	3.00995	1.34021e-24	6.04963e-24
CTC-228N24.1	chr5	127039082	127277326	+	1.0214	4.06378e-21	1.47674e-20
RP4-782L23.1	chr1	60238467	60254520	+	1.23574	8.13024e-14	2.00868e-13
RP5-1115A15.1	chr1	8484705	8494898	+	1.11778	1.35405e-15	3.71343e-15
SNHG15	chr7	45022622	45026560	-	1.76125	5.14733e-65	1.69812e-63
RP11-430C7.5	chr1	204595903	204598840	+	1.36393	7.48454e-16	2.07288e-15
RP11-622O11.2	chr8	126934552	126963493	-	2.63002	4.37264e-61	1.20606e-59
RP11-36B15.1	chr4	37589709	37590497	-	1.52192	1.13339e-25	5.48755e-25
CTB-174D11.2	chr5	168420005	168422682	+	2.52523	5.62619e-14	1.40342e-13
CTD-2587M2.1	chr5	108572821	108662070	-	1.64057	1.5157e-29	8.99531e-29
RP11-471B22.2	chr14	90868867	90871579	-	1.2545	6.30423e-18	1.94621e-17
RP11-798K3.2	chr15	67278699	67351591	-	1.90035	3.42921e-24	1.51038e-23
AC006129.2	chr19	42051554	42061832	+	2.08275	4.51684e-43	5.67133e-42
RP11-242C19.2	chrX	30716324	30740049	+	1.16157	2.25772e-11	4.82364e-11
GK-AS1	chrX	30718115	30742291	-	1.51747	1.33775e-17	4.0591e-17
FAM13A-AS1	chr4	89630940	89651254	+	2.14278	1.75949e-68	6.29861e-67
RP11-197N18.7	chr12	123565931	123569291	+	1.10923	1.6353e-08	2.99553e-08
RP11-32M23.4	chr9	115196096	115246906	-	1.30844	6.10118e-13	1.4357e-12
RP11-169D4.2	chr11	72295616	72299023	+	1.81449	4.32845e-20	1.50779e-19
RP11-815J21.4	chr15	86162854	86214179	-	1.0023	5.1913e-09	9.76451e-09
RP11-325K4.2	chr16	56974940	56975638	+	1.40428	5.82153e-24	2.51469e-23
RP11-415J8.3	chr1	33772967	33791644	+	2.16462	6.95685e-53	1.31516e-51
RP11-379B18.5	chr3	125546081	125607696	-	1.20436	7.73301e-18	2.36775e-17
STARD4-AS1	chr5	110847924	111075423	+	1.56677	9.91857e-39	9.99281e-38
RP11-804N13.1	chr5	21616371	21779631	+	3.08032	3.34094e-11	7.07506e-11
LINC00520	chr14	56247864	56263406	-	1.25994	0.000521251	0.000739777
RP11-615I2.1	chr16	68607685	68623415	-	1.78981	7.59794e-11	1.58605e-10
RP5-1142A6.9	chr16	88785023	88786867	+	1.74283	1.74326e-31	1.16622e-30
RP11-466A19.1	chr17	30822554	30826351	+	1.95451	2.17986e-26	1.0803e-25
RP11-691H4.4	chr18	13461019	13470822	-	2.64523	2.74638e-13	6.57764e-13
LINC00671	chr17	41026687	41050751	-	1.10054	3.18204e-05	4.88707e-05
RP3-395M20.7	chr1	2497849	2508811	+	2.61623	2.20801e-27	1.15372e-26
RP1-111C20.3	chr6	159485760	159486305	-	2.10751	2.94869e-06	4.81507e-06
RP11-348J12.2	chr10	94819420	94820183	-	1.25826	0.00188248	0.00255631
RP11-258F22.1	chr10	38064299	38073059	-	1.67114	1.18148e-39	1.26614e-38
RP3-400N23.6	chr22	31688485	31734007	+	1.39711	2.70881e-16	7.74438e-16
AC127904.2	chr3	196639972	196641450	+	1.51682	2.80534e-18	8.83892e-18
AC068057.2	chr2	105363096	105374177	-	1.83899	7.9509e-16	2.19481e-15
RP11-315I20.1	chr1	145475982	145508503	-	1.04306	2.94494e-15	7.92143e-15
UBOX5-AS1	chr20	3087559	3131513	+	1.36228	1.9569e-18	6.21222e-18
RP4-749H3.1	chr1	20687072	20757727	-	2.06376	1.65248e-21	6.14865e-21
RP11-799O21.1	chr10	6821560	6884868	+	2.78124	2.6364e-44	3.47902e-43
RP11-459F3.6	chr10	99625988	99631337	+	2.76888	6.4095e-16	1.78248e-15
RP5-1187J4.11	chr20	31938669	31941866	+	2.39439	1.5787e-07	2.7525e-07
CTB-157D17.1	chr5	153708997	153825410	-	1.14996	6.26588e-18	1.93615e-17
NEAT1	chr11	65190245	65213011	+	1.2739	2.69653e-19	8.98398e-19
RP11-434C1.1	chr12	11700964	11743303	+	1.1771	1.07457e-13	2.63168e-13
OCIAD1-AS1	chr4	48854025	48862220	-	1.10492	7.40036e-17	2.17297e-16
RP11-584P21.2	chr4	68283023	68333969	-	2.0817	6.1075e-23	2.51244e-22
RP11-395I14.2	chr8	25283037	25284096	-	2.16236	7.1317e-41	8.02615e-40
RP13-317D12.3	chr11	462930	463899	-	1.39344	2.13282e-14	5.44947e-14
RP11-513G19.1	chr12	26471886	26574395	+	1.22587	1.31597e-14	3.39849e-14
RP11-347I19.3	chr12	122217514	122241309	-	1.25913	1.11934e-10	2.31221e-10
RP11-244F12.3	chr15	63338233	63341586	-	1.05348	8.36692e-18	2.55952e-17
RP11-365N19.2	chr14	103399911	103403514	+	1.37678	2.37965e-15	6.42659e-15
RP11-114H24.6	chr15	78285747	78287631	+	1.70539	9.45155e-18	2.88607e-17
CTD-3037G24.3	chr16	12654613	12704901	-	1.04889	1.93379e-06	3.19607e-06
RP11-552C15.1	chr16	12639339	12640541	+	1.2216	3.35761e-05	5.14966e-05
AC009120.5	chr16	74347235	74349532	+	1.34332	3.03702e-22	1.18971e-21
RP11-252A24.5	chr16	74456018	74469152	+	1.74288	7.61229e-23	3.10866e-22
RP11-1007O24.2	chr15	72757469	72758603	-	1.76414	8.2775e-31	5.32577e-30
RP11-452L6.1	chr16	31460856	31464814	-	1.09584	8.19796e-30	4.95263e-29
LA16c-358B7.3	chr16	1367892	1372846	-	2.05229	1.94358e-57	4.30273e-56
RP1-59D14.6	chr17	2292560	2295372	-	1.6371	5.01092e-37	4.49647e-36
RP1-59D14.5	chr17	2278355	2282600	-	2.01571	2.19003e-31	1.45354e-30
CTC-550B14.7	chr19	55517561	55559454	+	1.08358	1.98424e-12	4.55767e-12
MAP3K14-AS1	chr17	43325292	43345997	+	1.4003	9.22509e-53	1.70563e-51
RP11-95O2.5	chr18	34823739	34827179	+	1.26606	2.37559e-13	5.71399e-13
AC005785.2	chr19	15489887	15492004	+	2.12288	8.899e-38	8.38799e-37
CTD-3138B18.6	chr19	58778001	58779051	+	1.23219	4.98474e-20	1.72924e-19
CTC-444N24.8	chr19	57772722	57774106	+	1.02525	2.31021e-34	1.783e-33
RP11-404O13.5	chr1	158167712	158173667	-	1.46582	4.1663e-08	7.49711e-08
LINC00315	chr21	46720160	46725172	-	1.20258	1.90927e-18	6.07248e-18
LINC00158	chr21	26758133	26804013	-	4.2997	3.4381e-43	4.38228e-42
AC005154.6	chr7	30555925	30634425	-	1.70856	3.18337e-50	5.30299e-49
RP11-570D4.2	chr9	114680537	114681204	-	1.37737	2.17699e-12	4.96986e-12
LINC00487	chr2	6868309	6910442	-	3.75505	3.10381e-62	9.24277e-61
RP1-29C18.9	chr22	49965912	49969074	-	1.00593	2.65377e-07	4.57945e-07
RP11-414H17.5	chr10	6239575	6244656	-	1.39776	1.52911e-19	5.16613e-19
HLA-DQB1-AS1	chr6	32627657	32628506	+	1.99852	7.23909e-18	2.22665e-17
RP1-56L9.7	chr6	160060339	160061133	-	3.12109	9.05517e-38	8.51135e-37
RP11-151A6.4	chr13	101187995	101232371	-	1.33237	7.24681e-11	1.51535e-10
AC010127.5	chr2	166790367	166806401	+	8.18512	8.77458e-232	9.84215e-229
SH3BP5-AS1	chr3	15295691	15306000	+	1.13729	5.72783e-24	2.4774e-23
RP11-380G5.2	chr10	89638449	89640184	+	1.93865	7.35374e-25	3.38051e-24
RP11-228B15.4	chr9	130578345	130584799	+	1.1663	6.31561e-19	2.0633e-18
RP11-426L16.3	chr1	113236310	113239243	-	1.02275	6.21325e-07	1.05116e-06
OSTM1-AS1	chr6	108444719	108480596	+	9.24584	7.35866e-129	1.54762e-126
AP001055.6	chr21	45578623	45579959	-	2.60623	7.06699e-81	4.48687e-79
RP11-771D21.2	chr6	52011612	52016223	-	1.99349	1.87328e-18	5.96365e-18
RP11-501J20.5	chr10	118999111	119001434	-	1.88317	7.88933e-08	1.40093e-07
ARHGAP26-AS1	chr5	142239169	142248487	-	2.94163	1.05775e-21	3.99029e-21
RP11-157P1.4	chr20	60880488	60881381	-	1.77997	8.54706e-38	8.07889e-37
LENG8-AS1	chr19	54955991	54960223	-	1.67477	8.62661e-53	1.6127e-51
RP11-395B7.4	chr7	100657601	100660889	-	2.86763	2.75793e-25	1.29978e-24
AC109333.10	chr17	4922509	4923388	-	1.96141	3.59573e-29	2.07541e-28
RP11-807H17.1	chr7	125071401	125106455	+	3.03416	2.75426e-53	5.29606e-52
RP11-513G11.2	chr3	193994471	194005157	+	5.69195	9.48661e-139	2.90204e-136
RP11-183E9.3	chr10	24536208	24539392	-	1.1185	1.62089e-09	3.14549e-09
RP11-90B22.2	chr10	33608520	33609590	+	2.13093	2.47457e-20	8.70109e-20
RP4-764O22.2	chr20	7127114	7234849	-	3.89717	3.23518e-77	1.64945e-75
ANKRD10-IT1	chr13	111547406	111551519	-	1.28104	5.83632e-35	4.6649e-34
EPHA1-AS1	chr7	143104906	143220542	+	1.02621	2.11922e-11	4.54214e-11
RP11-168O16.1	chr1	200993077	200997920	+	1.77994	3.5681e-12	7.99911e-12
RP3-425P12.5	chr6	25042067	25056892	+	1.3452	3.85083e-12	8.62144e-12
RP1-60O19.2	chr6	107143410	107147869	+	4.42002	4.20065e-49	6.69913e-48
STEAP3-AS1	chr2	120001998	120006647	-	2.04456	3.72255e-18	1.16525e-17
RP11-91K9.1	chr3	177534653	177617012	+	2.53267	1.99287e-34	1.54517e-33
AC009501.4	chr2	63271057	63275775	-	2.17904	1.11722e-48	1.76109e-47
AC010976.2	chr2	128221218	128263373	+	1.27342	3.53444e-21	1.29135e-20
AC009542.2	chr7	134883153	134887108	+	2.09764	1.63316e-29	9.60765e-29
AC073218.3	chr2	34960042	34962185	-	2.86761	2.74802e-63	8.56211e-62
RP4-764O22.1	chr20	7050261	7127303	+	4.2307	2.05385e-68	7.19919e-67
RP11-313D6.3	chr10	112629501	112631352	+	1.32329	3.80907e-23	1.58241e-22
RP11-365O16.3	chr1	224396449	224400981	-	1.16566	2.19426e-10	4.46683e-10
RP11-403I13.5	chr1	149230716	149232554	+	1.60239	3.29186e-15	8.81935e-15
AC116366.6	chr5	131804579	131808735	-	1.80153	3.75778e-51	6.62039e-50
AC007278.3	chr2	103055173	103056935	+	2.96697	4.34441e-37	3.91928e-36
AC104820.2	chr2	181966659	182264286	+	2.6581	1.88063e-34	1.4615e-33
RP11-61I13.3	chr6	39856566	39865156	-	2.16455	6.64198e-18	2.04485e-17
RP1-29C18.8	chr22	50006305	50009364	-	2.59655	2.57627e-31	1.69651e-30
RP1-60O19.1	chr6	107165327	107235354	-	1.15171	6.91158e-22	2.62796e-21
RP11-121A14.2	chr9	127021529	127023435	-	3.0778	6.96492e-73	3.00474e-71
AC092580.4	chr2	7865932	7870836	+	2.40091	8.41617e-46	1.17027e-44
RP11-49O14.2	chr9	97662711	97667036	+	1.41665	7.74453e-12	1.69996e-11
RP11-343J3.2	chr10	71335563	71336910	+	3.38716	2.70604e-32	1.89311e-31
ENO1-IT1	chr1	8935847	8938066	-	2.48521	6.02793e-40	6.52218e-39
RP11-574K11.16	chr10	75556276	75561157	-	1.78606	8.69461e-23	3.54205e-22
AC018890.6	chr2	175411869	175639555	+	1.3545	5.34117e-13	1.26038e-12
AC079305.11	chr2	177855236	178029244	-	1.70994	1.99826e-20	7.05577e-20
RP5-1184F4.5	chr20	31037558	31041410	+	1.29204	8.08521e-16	2.22823e-15
AC078941.1	chr2	67350489	67442451	-	1.03436	2.46894e-09	4.73929e-09
MLIP-IT1	chr6	53863688	53871950	+	1.6594	6.12232e-09	1.14772e-08
AC083863.7	chr7	33055671	33056504	+	1.78806	5.81088e-29	3.30297e-28
AC020594.5	chr2	33780114	33788614	-	1.35052	2.63797e-14	6.70451e-14
AP000476.1	chr21	25801054	25920256	+	2.10589	5.3046e-29	3.02542e-28
RP11-356I2.4	chr6	138178423	138188841	-	2.16756	7.62828e-85	5.58025e-83
RP11-472N13.3	chr10	31982012	31996316	-	1.82736	2.37051e-30	1.49378e-29
RP11-77C3.3	chr20	1614154	1629118	+	4.96499	1.56475e-35	1.29054e-34
AC093642.3	chr2	242912834	242919427	+	1.93345	8.07113e-24	3.46863e-23
LINC00426	chr13	30914407	30951282	-	2.473	1.33892e-49	2.18154e-48
AF011889.5	chrX	148564621	148614672	-	2.06433	2.93988e-38	2.88417e-37
RP3-455J7.4	chr1	167596622	167599911	+	2.50635	1.8006e-29	1.05742e-28
CECR3	chr22	17737749	17747623	-	1.50687	2.23239e-08	4.06494e-08
KLHL6-AS1	chr3	183266523	183270114	+	1.1834	1.17179e-07	2.0569e-07
AC000120.7	chr7	91829328	91836171	-	1.8779	1.76417e-25	8.44441e-25
RP11-274H2.2	chr3	145781829	145822991	+	2.24514	3.42073e-35	2.75377e-34
RP11-181G12.5	chr1	2143610	2144013	-	1.37178	1.3673e-18	4.39863e-18
RP11-1398P2.1	chr4	1575789	1581980	-	1.17417	1.55239e-21	5.81067e-21
RP11-707G14.6	chr11	73594907	73597748	-	1.98272	9.33293e-42	1.10582e-40
AC063976.6	chr5	131528679	131529261	-	2.50321	4.83046e-28	2.62169e-27
IL20RB-AS1	chr3	136677967	136701038	-	5.07195	1.58982e-14	4.08377e-14
RP11-25H12.1	chr4	66864564	67015730	+	2.05451	0.000325022	0.000467393
RP11-438D8.2	chr3	140986195	141085979	-	2.41596	2.1339e-22	8.45769e-22
AC006160.5	chr4	17589090	17616194	-	1.56386	5.85001e-22	2.23951e-21
SRD5A3-AS1	chr4	56230138	56262009	-	1.19397	3.10522e-45	4.17963e-44
RP11-133F8.2	chr5	91745963	91996570	-	2.24813	1.18954e-23	5.0413e-23
VCAN-AS1	chr5	82827171	82877139	-	2.3707	1.75622e-18	5.62291e-18
RP11-122C5.1	chr5	38710469	38720375	-	2.71542	2.64186e-29	1.5407e-28
RP11-417F21.1	chr2	46795395	46807377	-	1.59645	5.29607e-24	2.29656e-23
RP11-9G1.3	chr4	133996466	134070271	-	1.21764	1.19949e-06	1.99914e-06
RP11-1391J7.1	chr11	856880	859795	-	2.18375	2.33134e-46	3.33829e-45
RP11-414H23.3	chr5	90522292	90522888	-	5.02456	2.6432e-23	1.10626e-22
RP11-109E24.1	chr4	42708124	42709352	+	1.20813	0.0014429	0.00197373
CTD-2245E15.3	chr5	1544222	1551825	-	2.00234	1.13908e-26	5.71236e-26
RP11-489O18.1	chr8	139075511	139085483	+	3.63347	3.28426e-46	4.66309e-45
RP11-677I18.3	chr11	105956717	105972702	-	1.27551	1.74589e-21	6.48447e-21
RP11-755F10.3	chr11	66027038	66029305	-	1.6129	1.30714e-21	4.90908e-21
CTC-378H22.1	chr19	42636707	42641251	+	1.81978	1.94285e-24	8.64776e-24
RP11-659P15.1	chr11	57811582	57827610	-	3.7007	1.62126e-49	2.6103e-48
RP11-283I3.4	chr12	362608	366465	-	1.70265	3.11955e-19	1.03728e-18
RP11-283G6.5	chr12	26383752	26472653	-	4.73392	2.22305e-72	9.46905e-71
RP11-283I3.2	chr12	312808	314189	+	1.356	3.22686e-09	6.14509e-09
RP11-407A16.3	chr12	127094580	127174864	-	4.48249	3.3389e-13	7.94021e-13
RP11-17G12.2	chr11	47241769	47243302	-	1.68619	4.19148e-20	1.46159e-19
RP11-689B22.2	chr12	109022463	109035094	+	1.89507	2.5802e-14	6.56265e-14
RP11-611E13.3	chr12	70340323	70340861	-	1.76661	4.14133e-12	9.25952e-12
RP11-521B24.5	chr14	105934130	105936954	-	1.44957	1.42852e-22	5.7226e-22
RP11-1136G11.7	chr12	53551573	53570212	-	1.81873	8.78138e-34	6.62541e-33
RP11-474B16.1	chr12	105698645	105720795	-	2.64027	7.42231e-27	3.7558e-26
RP11-386G11.10	chr12	49521565	49541652	+	1.62985	1.16466e-18	3.76472e-18
RP11-47I22.1	chr14	62004226	62012005	-	1.24149	9.18501e-15	2.39223e-14
RP11-488C13.6	chr14	77240627	77247861	-	2.45651	1.35564e-43	1.77499e-42
CTC-378H22.2	chr19	42656721	42661675	+	1.77004	4.34627e-27	2.22945e-26
RP11-752G15.8	chr15	83412975	83419041	+	1.44273	1.91796e-14	4.91168e-14
RP11-736N17.8	chr14	103561060	103565222	+	2.27074	1.16592e-32	8.29457e-32
RP11-525K10.3	chr16	80188950	80597032	-	2.55475	5.67794e-49	9.01239e-48
AC022819.3	chr15	99697436	99701345	-	1.25018	7.89959e-11	1.64799e-10
AC009120.6	chr16	74339100	74369244	-	1.21951	4.12921e-25	1.92183e-24
CTD-2034I21.1	chr16	50890525	50913189	-	1.56537	1.9334e-05	3.01338e-05
RP5-902P8.12	chr1	1185157	1186714	-	2.04996	9.02844e-23	3.6736e-22
RP11-229P13.25	chr9	139831621	139832440	-	1.0733	2.35373e-11	5.01285e-11
RP11-4F5.2	chr15	95024040	95027181	+	1.30587	7.69093e-34	5.81572e-33
RP11-166B2.7	chr16	12070708	12071707	-	3.04328	1.99776e-24	8.88042e-24
CTB-113P19.4	chr5	151031836	151035010	+	1.67019	2.84083e-16	8.10119e-16
RP11-106M3.2	chr15	72577068	72668322	-	1.2528	8.82331e-13	2.05328e-12
RP11-319G9.3	chr16	78931062	78933541	+	1.61053	4.41411e-13	1.04528e-12
GHc-362H12.3	chrX	103197629	103202112	+	2.47554	2.97813e-25	1.39964e-24
RP11-680G24.5	chr16	15111963	15114345	-	1.73984	3.04753e-19	1.01434e-18
RP11-96D1.5	chr16	68246304	68255574	-	1.52891	8.39412e-19	2.73704e-18
RP11-196G11.2	chr16	31054471	31061201	+	2.97073	8.15287e-58	1.84124e-56
RP4-575N6.5	chr1	101708714	101709305	+	1.40806	2.77074e-22	1.0892e-21
CTC-471C19.1	chr5	6019142	6022396	-	1.73222	7.66323e-12	1.68321e-11
RP11-141O15.1	chr16	22298029	22300059	-	1.12924	4.21747e-31	2.73445e-30
RP11-309M7.1	chr2	235131482	235133158	+	4.50177	1.22913e-71	4.98314e-70
RP11-529H20.6	chr14	92511119	92516990	-	1.31545	9.23997e-19	2.99831e-18
CTD-2012K14.6	chr16	67583122	67583636	-	1.62913	2.96823e-14	7.5325e-14
RP11-455F5.5	chr16	30194826	30196278	-	3.07375	1.46339e-22	5.84835e-22
RP11-166B2.3	chr16	11974932	11976426	-	1.65101	2.60401e-20	9.13711e-20
RP11-575H3.1	chr2	91768393	91768920	+	1.3505	1.74241e-05	2.73088e-05
RP11-327F22.2	chr16	50769624	50774627	-	2.34533	6.43809e-43	8.02377e-42
RP11-510M2.10	chr16	71481500	71486552	-	1.37114	1.09675e-16	3.19252e-16
RP11-676J12.4	chr17	666805	668559	-	1.27653	4.11055e-15	1.08861e-14
CTC-479C5.10	chr16	67916364	67920270	+	2.6799	1.66244e-40	1.84017e-39
CTC-524C5.2	chr17	5328459	5336196	-	1.62886	2.72528e-35	2.20978e-34
CTC-542B22.2	chr17	30200945	30213685	+	2.17752	4.98584e-32	3.4218e-31
RP11-68I3.4	chr17	27896598	27897537	+	1.81872	4.5643e-25	2.11847e-24
DTX2P1-UPK3BP1-PMS2P11	chr7	76610266	76673092	+	1.41131	2.48746e-42	3.02177e-41
RP11-1376P16.2	chr17	80111306	80112691	+	1.31506	1.38298e-17	4.18501e-17
RP11-552F3.10	chr17	73893141	73896229	+	1.09082	3.85069e-16	1.08613e-15
RP11-400F19.18	chr17	40661802	40663537	+	1.68756	6.64057e-30	4.03349e-29
RP11-147L13.8	chr17	66186025	66188943	+	1.35746	2.94093e-22	1.15341e-21
AC061992.2	chr17	76311810	76343879	+	1.48786	7.61557e-21	2.74667e-20
RP11-665N17.4	chr11	64658158	64658547	-	1.14644	1.85898e-07	3.23614e-07
AC005253.2	chr19	18668585	18672370	-	1.55679	2.99919e-30	1.88289e-29
CTD-2619J13.8	chr19	58858220	58874117	-	1.37761	3.06849e-16	8.72082e-16
RP11-434D12.1	chr3	14178644	14189548	+	1.89228	2.95648e-34	2.26104e-33
RP11-1137G4.3	chr19	6953222	6954915	+	3.76596	1.81417e-33	1.3566e-32
CTC-523E23.5	chr19	35328793	35346208	+	2.17612	4.8034e-71	1.87947e-69
AC005387.2	chr19	18643718	18646998	+	2.46616	5.5897e-34	4.2459e-33
CTB-83J4.2	chr19	55100906	55101752	+	1.37989	8.48891e-13	1.97957e-12
AC006272.1	chr19	52343177	52346577	-	1.73189	4.22768e-23	1.74983e-22
RP11-13J10.1	chr2	105469743	105542510	+	1.02483	4.1122e-21	1.49272e-20
MATN1-AS1	chr1	31190940	31199674	+	1.41224	8.96145e-41	9.9852e-40
HNRNPU-AS1	chr1	245003940	245018799	-	1.4098	2.70508e-41	3.09612e-40
LINC00222	chr6	109072857	109091145	+	1.65192	1.5076e-17	4.55392e-17
SNHG5	chr6	86370710	86388451	-	1.09546	2.35045e-27	1.22624e-26
AC005594.3	chr19	4679294	4685960	+	3.22635	1.07809e-59	2.66749e-58
H1FX-AS1	chr3	129034235	129045068	+	1.07328	1.7652e-18	5.64093e-18
hsa-mir-6080	chr17	62745781	62778117	-	1.28716	8.93387e-51	1.5338e-49
SKINTL	chr1	48567387	48627543	-	1.86488	1.55352e-14	3.99664e-14
AC005104.3	chr2	242290755	242292519	-	1.91541	4.13056e-36	3.54575e-35
AC004041.2	chr5	131966281	131999964	-	1.6522	2.1064e-21	7.76344e-21
AC093690.1	chr2	28530558	28533326	-	1.50599	2.50418e-31	1.65227e-30
RP11-554D15.1	chr6	74779167	75400443	+	5.22789	8.68888e-11	1.80482e-10
EPB41L4A-AS1	chr5	111496223	111499973	+	1.45547	2.47438e-47	3.6842e-46
AC012317.1	chr16	24672743	24682383	-	1.7563	5.88192e-06	9.44757e-06
AC096669.3	chr2	108145943	108172782	+	2.11715	1.94867e-21	7.20581e-21
RP11-631F7.1	chr6	148558721	148604544	-	5.21399	9.20084e-14	2.26156e-13
RP11-538D16.2	chr1	182031812	182038388	-	1.10826	9.03894e-05	0.000135182
AC000067.1	chr22	19654546	19655078	+	3.36981	7.92724e-31	5.11019e-30
AC078942.1	chr7	158330187	158332571	+	1.30912	2.25693e-06	3.7101e-06
GS1-526D21.5	chrX	13785519	13785984	+	1.8585	6.01504e-32	4.1056e-31
AC015977.6	chr2	26894122	26897332	-	5.53084	5.18509e-46	7.30034e-45
AC096669.1	chr2	107978738	108023785	+	2.84581	5.34016e-15	1.40607e-14
RP3-476K8.3	chr1	26789247	26793773	-	1.29725	9.1582e-19	2.97465e-18
RP4-798A10.2	chr1	16787443	16794976	+	1.22754	2.02067e-37	1.85274e-36
AP4B1-AS1	chr1	114399257	114443859	+	1.59193	3.61455e-18	1.13249e-17
AP000289.6	chr21	34484005	34496009	-	2.28353	1.89732e-10	3.86469e-10
CACTIN-AS1	chr19	3607245	3619189	+	1.58815	1.29147e-25	6.22606e-25
AC012593.1	chr2	35024917	35410755	+	3.27961	4.96495e-23	2.05246e-22
RP5-956O18.2	chr1	230394440	230404229	-	1.49622	3.55006e-14	8.98191e-14
AC073636.1	chr2	177710721	177714156	-	1.94264	2.52267e-20	8.86096e-20
RP11-121A14.3	chr9	127025155	127028088	+	3.91201	2.51639e-26	1.24342e-25
RP11-165J3.6	chr9	96197614	96199403	-	1.41447	1.23094e-21	4.63323e-21
RP11-536C5.7	chr1	160171989	160178659	-	1.62267	2.62789e-31	1.72712e-30
RP11-543D5.1	chr1	48154135	48169055	+	3.80307	2.77331e-71	1.0979e-69
AP000692.9	chr21	37732928	37734338	+	1.61307	5.38308e-18	1.67413e-17
RP3-467K16.4	chr1	15729475	15735929	-	1.52899	1.50294e-15	4.1117e-15
AC073218.2	chr2	34902646	34963298	+	1.20711	1.55873e-18	4.99537e-18
RP11-186N15.3	chr10	12286750	12289844	-	2.07151	3.83637e-41	4.37606e-40
AC068039.4	chr2	172629992	172632354	+	1.97447	1.37685e-18	4.42511e-18
AC017099.3	chr2	98280680	98319527	+	1.93025	1.29464e-49	2.12511e-48
AC096558.1	chr2	144052990	144238358	-	2.87031	5.87068e-19	1.92355e-18
RP11-145H9.3	chr6	2637170	2640235	+	2.98902	2.4379e-38	2.3987e-37
RP11-57H12.5	chr1	95708781	95729610	-	1.28536	6.24025e-16	1.73828e-15
AP000355.2	chr22	24912476	24914354	+	1.52706	5.24755e-15	1.38277e-14
AC016722.4	chr2	47126414	47135817	+	1.29306	5.39075e-20	1.86816e-19
RP11-336A10.4	chr10	5658825	5660124	-	1.52007	6.33363e-22	2.41915e-21
RP11-12M5.3	chr1	179785319	179787326	-	3.45611	4.22474e-39	4.42874e-38
AC007349.4	chr7	36790292	36802686	+	1.35756	8.14924e-09	1.51588e-08
AC006227.1	chr2	107871147	107982329	-	3.1877	6.09195e-31	3.9422e-30
RP11-479J7.2	chr1	166304121	166304999	+	3.91365	8.79615e-14	2.16684e-13
AC073115.7	chr7	46030504	46040497	+	4.76204	2.3716e-77	1.22776e-75
RP3-495K2.2	chr6	169434292	169435737	-	4.46552	5.15846e-13	1.21898e-12
RP11-142M10.2	chr10	14033815	14049525	+	3.52858	1.25332e-18	4.04744e-18
RP11-190J1.7	chr10	103570752	103571371	+	1.30075	1.58628e-21	5.93007e-21
RP11-70J12.1	chr9	4070906	4071884	-	2.21144	4.07419e-13	9.66149e-13
AC114803.3	chr2	220163724	220168852	+	5.09956	6.4964e-45	8.64047e-44
CTB-89H12.4	chr5	148872949	148884233	-	1.52036	1.78601e-53	3.45397e-52
AC092162.1	chr2	177588996	177684038	-	1.49789	1.41851e-25	6.79957e-25
ZNF32-AS2	chr10	44141390	44143467	+	1.14266	6.61452e-22	2.52071e-21
ZMYM2-IT1	chr13	20651665	20653696	+	1.31333	1.46355e-13	3.55073e-13
RP11-263K19.4	chr1	155166659	155175286	+	1.51464	1.61676e-17	4.87056e-17
RP5-1071N3.1	chr1	21619783	21626267	+	1.29244	9.82676e-17	2.8704e-16
AP001604.3	chr21	28731204	28820898	-	3.2633	1.09902e-22	4.43964e-22
RP1-225E12.2	chr6	139465341	139566661	-	1.5754	8.44604e-19	2.7513e-18
LINC00032	chr9	27245682	27282791	-	1.30359	4.26166e-14	1.07179e-13
RP11-327L3.3	chr9	35930009	35937148	+	1.18309	1.45086e-10	2.98236e-10
RP3-355L5.4	chr6	105726891	105729630	+	1.68747	8.51046e-30	5.12302e-29
RP11-404O13.1	chr1	158101834	158110429	-	3.08805	4.78055e-42	5.72475e-41
RP11-177F15.1	chr1	238648745	238701605	+	1.25443	7.78223e-10	1.53681e-09
SLC6A1-AS1	chr3	11047784	11060910	-	2.51085	2.91071e-28	1.60304e-27
AC009495.3	chr2	166689558	166695608	-	2.1851	3.38323e-22	1.31919e-21
COL4A2-AS1	chr13	111154922	111160526	-	1.85521	5.19791e-24	2.25981e-23
RP3-510O8.4	chr6	35701644	35704724	-	2.00605	1.16448e-13	2.84566e-13
AC067959.1	chr2	21444047	22193831	+	3.57351	1.36641e-31	9.19594e-31
RP11-57H14.2	chr10	114710405	114711634	-	1.06195	7.80736e-08	1.3871e-07
RP4-798P15.2	chr1	177893091	177897620	-	1.86453	1.25404e-22	5.04765e-22
RP11-399H11.2	chr9	138137542	138144554	-	2.22373	9.70939e-05	0.000144695
RP3-388E23.2	chr6	135622706	135628296	+	1.47276	9.91849e-23	4.02602e-22
RP11-181G12.4	chr1	2143962	2152175	-	2.89949	1.16359e-17	3.53702e-17
RP3-413H6.2	chr6	11810835	11811481	+	2.57525	2.31606e-14	5.90868e-14
LINC00338	chr17	75082798	75091068	+	1.1595	5.42288e-55	1.09928e-53
XXbac-B476C20.13	chr22	18487036	18490074	-	3.29013	3.7951e-24	1.66935e-23
RP11-493K19.3	chr3	50153455	50193518	-	1.13557	4.97837e-22	1.91673e-21
RP11-229P13.20	chr9	139931492	139932407	-	2.14588	2.66444e-30	1.67586e-29
AC003984.1	chr7	84161792	84213638	+	2.32014	8.19223e-25	3.7455e-24
RP11-145M4.2	chr1	59521671	59543788	-	4.35028	1.75834e-22	6.97739e-22
RP11-122K13.12	chr10	135108691	135109481	-	1.76021	5.1005e-37	4.56468e-36
HM13-IT1	chr20	30150969	30151879	+	2.19744	7.19511e-39	7.38157e-38
AC007464.1	chr2	8062556	8418214	-	2.98447	1.06749e-20	3.79716e-20
RP1-182D15.2	chr6	170209414	170210198	-	1.28882	1.86653e-07	3.24761e-07
AP003774.1	chr11	64092522	64096976	-	2.36012	5.22789e-23	2.15587e-22
AC068492.1	chr2	136835462	136836083	+	6.09757	1.53434e-15	4.1942e-15
RP11-509J21.2	chr9	3647335	3648338	+	1.04408	0.000830585	0.00115972
RP11-298E9.3	chr10	3183824	3210164	+	1.87881	2.12612e-76	1.03687e-74
AC073115.6	chr7	46009256	46019790	+	7.23183	2.88092e-61	8.07859e-60
PSPC1-AS1	chr13	20252830	20253837	+	1.35696	4.49492e-18	1.4018e-17
P4HA2-AS1	chr5	131520569	131528501	+	1.16396	2.38132e-11	5.0652e-11
PHKA2-AS1	chrX	18908414	18912615	+	2.68008	4.04716e-84	2.8976e-82
RP4-668G5.1	chr1	61405911	61436448	-	1.70413	3.48592e-10	7.01563e-10
RP11-288I21.1	chr1	16049214	16063391	-	1.79457	4.09679e-26	2.01115e-25
AF011889.2	chrX	148593039	148607803	-	2.32236	1.33305e-14	3.43998e-14
ZEB2-AS1	chr2	145275664	145279058	+	1.45378	2.00743e-26	9.97785e-26
RP11-342D11.2	chr10	33500205	33502732	+	1.26604	2.99873e-23	1.25195e-22
RP4-728D4.2	chr1	36035414	36043330	-	1.96632	1.17625e-42	1.44985e-41
RP4-753P9.3	chrX	128928970	128930939	+	2.3577	2.28477e-35	1.86812e-34
RP11-499P20.2	chr10	18802044	18834580	-	1.61803	7.87968e-39	8.03488e-38
CTD-2313F11.1	chr5	54317127	54330098	-	3.7853	4.14828e-24	1.81757e-23
RP5-890O3.9	chr1	1252961	1254069	-	1.12356	6.29903e-23	2.58491e-22
AP001052.9	chr21	45141573	45152146	+	1.41661	1.09329e-12	2.53894e-12
ZBTB20-AS1	chr3	114070658	114107825	+	1.1829	2.31179e-12	5.27043e-12
RP11-520D19.2	chr3	81295730	81346496	-	1.86066	5.09196e-14	1.27299e-13
AF011889.4	chrX	148614831	148622358	-	1.93843	3.80091e-27	1.95268e-26
RP11-809C18.1	chr10	709498	712562	+	1.69342	3.97264e-14	1.00059e-13
RP11-264K23.1	chr7	123914733	123927598	-	4.67553	2.04378e-26	1.01435e-25
AC007566.10	chr7	92086878	92120924	+	1.51907	3.68042e-28	2.00723e-27
RP11-298O21.5	chr3	167613736	167641799	+	2.32892	6.67695e-32	4.54816e-31
RP5-894A10.2	chr7	141352181	141356610	-	1.2317	5.59278e-37	4.99196e-36
RP11-867G23.3	chr11	66037303	66045996	-	1.91568	5.44945e-33	3.95203e-32
CTB-26E19.1	chr5	177865682	177870095	-	4.18316	7.34304e-40	7.91966e-39
RP11-894P9.1	chr14	104148699	104150352	-	1.2516	1.41511e-21	5.30272e-21
RP11-7F17.5	chr14	77507407	77535846	+	1.14925	2.11596e-11	4.53805e-11
CACNA1C-AS1	chr12	2785167	2800366	-	1.7485	2.20598e-22	8.71257e-22
RP11-358M11.2	chr15	57592563	57599959	+	2.0023	1.41114e-41	1.64307e-40
RP11-148L24.1	chr4	175015811	175141549	-	1.78466	1.12504e-08	2.08123e-08
RP11-331K21.1	chr5	148543518	148656339	-	3.9788	3.55258e-20	1.24266e-19
CTD-2193G5.1	chr5	102865377	102877686	-	2.33988	3.00889e-11	6.38393e-11
RP11-661C8.2	chr5	946430	956635	+	3.42652	9.25894e-21	3.3145e-20
RP11-461C13.1	chr5	53616774	53710957	+	3.85832	9.68577e-33	6.94938e-32
CTB-118N6.2	chr5	115910178	115927094	+	1.3817	5.27193e-14	1.317e-13
AC010127.4	chr2	166929812	166984523	-	1.92879	2.38009e-12	5.42247e-12
RP11-340B18.1	chr4	166605791	166683930	+	1.56067	6.41484e-06	1.02741e-05
CTB-138E5.1	chr5	134786303	134794387	+	2.65742	1.09438e-09	2.14228e-09
CTD-2127H9.1	chr5	38736157	38845931	-	1.10445	6.1436e-20	2.12251e-19
RP11-20D14.6	chr12	8940853	8948385	+	1.19704	0.000195396	0.000284759
CTC-529L17.2	chr5	92011663	92023961	-	1.86416	1.10716e-08	2.05041e-08
AC090587.2	chr11	3837982	3843130	+	1.45543	1.08447e-22	4.39139e-22
RP11-254I22.1	chr5	95385819	95551223	+	1.83418	5.40996e-12	1.20162e-11
RP11-91J3.3	chr4	188334718	188336851	+	4.12865	2.14663e-16	6.15805e-16
RP11-138B4.1	chr4	188225237	188230836	-	1.12219	0.00634543	0.00821562
RP11-843P14.2	chr5	175774944	175780587	+	1.4735	6.20871e-20	2.1428e-19
AE000661.37	chr14	22849083	22951948	-	1.33001	1.74138e-24	7.76123e-24
U66061.31	chr7	142413074	142426272	+	2.83365	1.04863e-36	9.28587e-36
RP11-526F3.1	chr5	111563980	111593006	+	2.03617	2.0148e-14	5.15184e-14
RP11-37B2.1	chr8	90621629	90769955	-	1.00236	3.05393e-32	2.12764e-31
RP11-849H4.4	chr11	71725337	71731956	+	1.75155	3.86136e-33	2.81854e-32
RP1-5O6.6	chr22	38616982	38618939	-	2.076	4.53611e-33	3.3039e-32
CTC-459I6.1	chr5	80243516	80256726	-	1.01406	1.87975e-10	3.8382e-10
AC012613.2	chr5	148596086	148656368	-	4.54119	6.38281e-33	4.59918e-32
CTB-33O18.1	chr5	172989481	173000202	+	3.59264	4.29167e-10	8.58079e-10
CTB-140J7.2	chr5	149987990	149994916	-	3.25695	8.3473e-33	6.00185e-32
RP1-16A9.1	chr8	75111631	75120377	+	2.69753	2.37747e-18	7.51897e-18
CTC-340I23.2	chr5	156131069	156166823	-	4.25315	6.77245e-12	1.49144e-11
CTB-33O18.2	chr5	173001941	173003278	+	2.58959	3.01831e-16	8.59274e-16
CTB-12O2.1	chr5	151329132	151650009	+	1.13128	4.81443e-08	8.6449e-08
RP11-110I1.11	chr11	118874452	118875603	-	1.55044	3.97515e-24	1.74399e-23
RP11-27G22.1	chr11	112658027	112666577	+	4.71503	6.93778e-16	1.9278e-15
RP11-727A23.4	chr11	82891186	82895562	+	1.77536	2.84499e-29	1.65629e-28
RP11-867G23.1	chr11	66032248	66033137	-	2.84859	1.54692e-24	6.9498e-24
CTD-2562J17.4	chr11	74919099	74952218	-	2.92939	8.26411e-14	2.03876e-13
RP11-264E20.1	chr11	128485760	128491711	-	2.79452	3.01472e-28	1.6576e-27
RP11-283I3.1	chr12	302202	303296	+	1.56562	2.54897e-12	5.77984e-12
AC084117.3	chr11	18427156	18428278	+	2.87572	4.39935e-39	4.59746e-38
RP11-64D24.4	chr11	114231357	114250767	-	3.53605	1.18179e-42	1.45136e-41
RERG-IT1	chr12	15265297	15267632	-	2.117	1.7769e-25	8.49328e-25
RP11-359J14.2	chr12	22613453	22616848	-	1.17622	4.79493e-16	1.3457e-15
AP000797.4	chr11	115803492	115813713	+	5.09765	1.24575e-23	5.27126e-23
RP11-793H13.4	chr12	53902047	53902749	+	2.06382	2.00789e-38	1.98722e-37
RP11-762I7.4	chr12	56155334	56156412	-	1.85159	6.37772e-27	3.24185e-26
RP11-753H16.5	chr12	54747576	54860769	+	2.67774	9.25935e-29	5.2278e-28
RP11-493L12.4	chr12	47641907	47651322	+	1.2379	2.49173e-12	5.65768e-12
RP11-255M2.1	chr15	95577613	95578966	-	2.577	5.95102e-08	1.06234e-07
RP5-1021I20.2	chr14	74289262	74296838	-	1.30213	5.76959e-12	1.27812e-11
RP11-950C14.3	chr14	75471422	75475184	-	1.72078	2.38022e-20	8.38683e-20
CTD-2002H8.2	chr14	58731380	58736399	+	1.2431	1.65365e-21	6.14865e-21
CTD-2223O18.1	chr14	104603487	104604235	-	3.44897	9.0016e-26	4.37722e-25
RP11-255G12.3	chr14	51858846	51863853	-	5.13508	3.4131e-28	1.86749e-27
RP11-1007I4.1	chr14	34509303	34528506	+	4.29266	1.01402e-16	2.9594e-16
RP11-19E11.1	chr2	119591276	119592686	-	4.11288	1.14291e-14	2.95609e-14
RP11-840I19.3	chr14	65548752	65560930	+	1.18661	2.76804e-14	7.02977e-14
RP11-1029J19.2	chr14	101913979	101923454	+	2.94154	4.4245e-05	6.73076e-05
RP11-468E2.5	chr14	24608654	24609653	+	1.46742	2.86889e-18	9.03068e-18
RP11-505E24.3	chr15	101583921	101589661	-	1.00068	6.06283e-12	1.33867e-11
RP11-330L19.4	chr15	64982366	64995393	-	2.07897	7.35064e-30	4.44872e-29
RP11-554D20.1	chr15	61056105	61057824	+	2.24736	5.72273e-16	1.59676e-15
RP11-467H10.2	chr7	76673038	76827943	+	1.54559	1.47376e-13	3.57292e-13
RP11-343B18.2	chr15	89340644	89341965	-	1.58456	6.3355e-13	1.48772e-12
CTD-3110H11.1	chr15	50651647	50652391	-	1.19644	4.95495e-11	1.04209e-10
RP5-977B1.12	chr20	35141012	35154533	-	1.28953	8.10774e-14	2.00459e-13
RP11-407G23.4	chr16	57281262	57282404	+	1.32128	1.84658e-17	5.5381e-17
RP11-388M20.1	chr16	31207452	31208284	+	1.33309	5.84135e-12	1.29232e-11
RP11-77H9.2	chr16	8941962	8954274	+	1.18319	4.40263e-38	4.23282e-37
RP11-505K9.4	chr16	83941738	83985058	+	1.79447	2.88132e-25	1.35604e-24
RP11-817O13.6	chr15	75647551	75648087	-	1.8534	3.2463e-19	1.07836e-18
RP11-278A23.2	chr16	87773369	87781312	-	1.94709	1.16312e-13	2.84441e-13
RP11-439E19.9	chr1	246845410	246848377	+	1.35003	4.20989e-24	1.84217e-23
CTC-205M6.5	chr5	180211782	180214869	-	1.08866	1.90848e-30	1.20488e-29
RP11-394I13.1	chr2	174890008	174891891	+	1.1077	1.59348e-08	2.92211e-08
RP11-104N10.1	chr16	89558425	89570868	-	1.24811	2.34945e-17	7.02748e-17
RP11-58A18.1	chr16	86679907	86702529	+	3.05785	6.11457e-16	1.70468e-15
RP11-19D2.2	chr20	7282703	7288079	-	4.9104	2.78239e-51	4.95383e-50
RP11-389G6.3	chr3	97478367	97480374	+	1.88618	1.11458e-10	2.30379e-10
RP11-279O17.1	chr16	8348494	8349774	+	3.79917	7.95325e-10	1.56874e-09
RP11-498D10.5	chr16	71952815	71959638	-	1.39574	6.34858e-20	2.18212e-19
RP1-168P16.2	chr16	89458783	89478972	-	1.91449	1.68369e-14	4.32159e-14
RP11-489G11.3	chr4	174388984	174391192	-	3.50383	3.4739e-36	2.98969e-35
LA16c-390H2.4	chr16	3594431	3595785	+	2.98037	1.65607e-32	1.1732e-31
RP11-669E14.6	chr17	44112679	44113136	+	1.91281	4.26077e-36	3.64821e-35
RP11-44F14.11	chr16	53524952	53527880	-	1.22509	1.35865e-13	3.30099e-13
CTD-3195I5.3	chr17	3624922	3625782	+	2.06472	1.53695e-22	6.12778e-22
RP11-1113L8.1	chr17	19463424	19501235	-	1.85672	5.20174e-17	1.53677e-16
RP11-420A6.2	chr17	5267610	5274921	-	1.32053	7.40962e-14	1.83739e-13
RP11-96D1.10	chr16	68258616	68261637	+	1.52184	2.59858e-24	1.14904e-23
RP11-674P19.2	chr18	66879514	66881587	+	3.23255	3.28882e-35	2.65393e-34
AC100830.5	chr15	64988821	64989060	+	1.81714	3.6291e-25	1.69375e-24
RP11-147L13.2	chr17	66242770	66244079	-	2.2428	2.27174e-25	1.0782e-24
AC010761.13	chr17	26997072	26999822	-	1.35065	3.34316e-16	9.46948e-16
RP11-361L15.4	chr16	66976615	66997159	+	5.07674	3.23102e-33	2.36871e-32
RP11-524F11.1	chr17	17410665	17411622	+	1.42621	8.65453e-19	2.81377e-18
CTD-2349P21.10	chr17	29108511	29109239	-	1.66081	1.91975e-20	6.78568e-20
RP11-737O24.2	chr18	2948236	2960754	+	1.20374	8.31601e-08	1.47281e-07
RP13-991F5.4	chr17	80439974	80441264	+	1.94686	1.25203e-27	6.64524e-27
RP11-258F1.1	chr17	18075939	18088067	-	2.96261	1.57215e-37	1.4614e-36
RP11-678G15.2	chr18	7741308	7754829	-	2.48312	3.11047e-32	2.16255e-31
RP11-332H18.3	chr17	59460146	59462041	+	1.27091	7.42826e-12	1.6348e-11
AC015849.19	chr17	34143721	34157297	-	1.47551	1.43154e-24	6.44862e-24
CTD-2537I9.13	chr19	56181998	56183435	+	2.84027	6.57797e-30	4.00269e-29
RP11-53B2.3	chr18	13514519	13522887	-	1.57843	5.82297e-19	1.90978e-18
RP11-194N12.2	chr17	40647885	40648568	+	2.1681	2.33614e-14	5.9554e-14
CTB-31O20.4	chr19	1822088	1824544	+	1.98667	1.73106e-46	2.48932e-45
RP11-1151B14.4	chr18	56202647	56205784	+	3.04916	1.94136e-47	2.90341e-46
AC005306.3	chr19	1989400	1990369	+	2.57433	4.47845e-43	5.64419e-42
SCARNA17	chr18	47340393	47377429	+	1.38501	4.48872e-20	1.56039e-19
CTD-2518G19.3	chr19	34692721	34694809	+	1.63377	1.37957e-25	6.62233e-25
RP11-173A16.1	chr18	59967269	59968231	-	1.03209	2.74095e-10	5.54617e-10
CTC-479C5.17	chr16	67977450	67978423	-	1.57301	2.09312e-34	1.61916e-33
AC007292.6	chr19	4363786	4364637	+	1.38122	5.38784e-19	1.77052e-18
AC006272.2	chr19	52343024	52344198	-	2.70689	4.843e-29	2.77154e-28
SCGB1B2P	chr19	35067638	35068606	-	1.24726	2.20316e-22	8.71254e-22
AC104534.2	chr19	39310806	39313863	+	1.63556	1.35257e-17	4.09667e-17
CTC-513N18.6	chr19	20615358	20711421	+	1.15037	1.44085e-15	3.94505e-15
CTD-2525I3.5	chr19	52788033	52801173	-	1.34302	3.53555e-12	7.93143e-12
AC005785.5	chr19	15494013	15494623	-	1.68031	4.50095e-22	1.73889e-21
AC007292.3	chr19	4356634	4358445	-	1.38248	2.51235e-28	1.38819e-27
CTD-2278I10.1	chr19	17471741	17473562	+	3.58449	1.09735e-30	7.0068e-30
AC018766.5	chr19	50360227	50362546	-	1.94145	1.2491e-37	1.16756e-36
RP11-727F15.13	chr11	62575154	62575535	-	1.42664	6.53156e-14	1.62564e-13
CTB-102L5.7	chr19	38675016	38676905	+	1.65887	2.51319e-14	6.39704e-14
AC008982.2	chr19	39335369	39336139	-	2.03371	1.52094e-22	6.07115e-22
RP11-145M9.4	chr3	179113877	179115965	-	1.06799	1.73415e-24	7.73928e-24
