# Supplementary material for: Expression of long non-coding RNA MFI2-AS1 is a strong predictor of recurrence in sporadic localized clear-cell renal cell carcinoma
Source: Sci Rep. 2017 Aug 17;7:8540. doi: 10.1038/s41598-017-08363-6 (PMC5561098; doi:10.1038/s41598-017-08363-6)
Supplement: Supplementary file 3 — Functional annotation of differentially expressed genes according to MFI2-AS1 expression in the training set [file 41598_2017_8363_MOESM3_ESM.xls]

## Sheet: KIRC_MFI2ASHighLow_LimmaResult
ProbeSet	Gene	TrueFold	Mean_High	Mean_Low	FDR	T-Statistic	P-Value
PABPC1L	PABPC1L	5.60369	10.4889	1.87178	1.04694e-22	16.7418	7.6665e-27
MXD3	MXD3	2.68186	3.94493	1.47097	1.20096e-22	16.5056	1.75887e-26
MIA2	MIA2	0.191951	2.46678	12.8511	1.78572e-22	-16.2793	3.92292e-26
ZNF692	ZNF692	4.39185	12.7635	2.90617	8.36324e-22	15.7077	3.06211e-25
SUV420H2	SUV420H2	2.31991	3.77871	1.62882	8.36324e-22	15.7169	2.9618e-25
KAT2A	KAT2A	4.12691	25.9826	6.2959	9.00245e-22	15.6373	3.95538e-25
FAM193B	FAM193B	4.84429	18.3993	3.79814	1.55141e-21	15.4205	8.7313e-25
PIDD	PIDD	2.72161	5.15905	1.89559	1.55141e-21	15.4096	9.08853e-25
LTB4R	LTB4R	3.36929	8.07919	2.39789	2.35575e-21	15.264	1.55256e-24
C11ORF35	C11ORF35	4.33441	7.60999	1.75572	7.87749e-21	14.9102	5.76852e-24
ZNF783	ZNF783	2.45535	5.47214	2.22866	1.2854e-20	14.7307	1.12953e-23
PDCD5	PDCD5	2.26579	8.92201	3.9377	1.2854e-20	14.7407	1.08801e-23
TSPYL1	TSPYL1	0.356754	23.0145	64.5109	2.75281e-20	-14.4885	2.81537e-23
NPEPL1	NPEPL1	3.33802	5.31862	1.59335	2.75281e-20	14.4879	2.82216e-23
C19ORF66	C19ORF66	2.07776	11.874	5.71481	5.23508e-20	14.3005	5.75031e-23
LRBA	LRBA	0.418603	4.15241	9.91968	1.15881e-19	-14.0543	1.47456e-22
LUC7L	LUC7L	3.4537	11.3986	3.30041	1.15881e-19	14.0656	1.4121e-22
NBR1	NBR1	0.323057	2.71074	8.39089	1.15881e-19	-14.0452	1.52742e-22
CENPT	CENPT	3.22896	11.6594	3.61089	1.23117e-19	14.0153	1.71297e-22
ZFYVE9	ZFYVE9	0.404352	2.65495	6.56593	1.44463e-19	-13.9605	2.11575e-22
AMOT	AMOT	0.334252	3.99562	11.9539	2.24384e-19	-13.8338	3.45055e-22
GSDMB	GSDMB	2.84203	3.98253	1.4013	2.63351e-19	13.7805	4.24263e-22
CCDC130	CCDC130	2.67729	12.367	4.61921	3.17892e-19	13.7205	5.35407e-22
SOWAHB	SOWAHB	0.308487	1.86233	6.03697	3.42521e-19	-13.6903	6.0197e-22
PLA2G6	PLA2G6	3.12869	5.73687	1.83363	5.03418e-19	13.581	9.21605e-22
C19ORF60	C19ORF60	2.82188	9.40496	3.33287	5.64954e-19	13.5317	1.117e-21
TRMU	TRMU	2.08249	5.5092	2.64548	5.64954e-19	13.5317	1.11696e-21
CLASRP	CLASRP	3.01975	11.0224	3.65011	7.21638e-19	13.4599	1.47963e-21
SCNN1D	SCNN1D	2.65963	3.2201	1.21073	7.77989e-19	13.4106	1.7948e-21
MAPK8IP3	MAPK8IP3	4.43252	14.8606	3.35263	7.77989e-19	13.4316	1.65264e-21
CDK5RAP3	CDK5RAP3	3.21389	13.4151	4.17412	7.77989e-19	13.4066	1.82306e-21
CLTC	CLTC	0.450451	31.7732	70.5363	7.77989e-19	-13.423	1.7098e-21
C1ORF63	C1ORF63	4.06896	14.1516	3.47795	7.84448e-19	13.3928	1.92449e-21
UCN	UCN	2.9367	3.88211	1.32193	7.84448e-19	13.3891	1.95308e-21
AHSA2	AHSA2	4.81697	19.8136	4.11329	1.07462e-18	13.2945	2.83293e-21
PARP6	PARP6	2.27434	11.0325	4.85084	1.07462e-18	13.3001	2.77057e-21
ARHGEF12	ARHGEF12	0.469122	11.8697	25.3019	1.09295e-18	-13.2832	2.96127e-21
GLI4	GLI4	2.79281	5.95002	2.13048	1.33459e-18	13.2258	3.71371e-21
PPP1R32	PPP1R32	2.43904	3.49748	1.43396	1.47087e-18	13.1946	4.20065e-21
G3BP2	G3BP2	0.388118	14.0616	36.2301	1.52686e-18	-13.1787	4.47236e-21
MZF1	MZF1	2.86241	6.99368	2.44329	1.74616e-18	13.1385	5.24258e-21
APBB3	APBB3	3.15025	9.6535	3.06437	2.79994e-18	13.0134	8.61141e-21
FAM73A	FAM73A	0.379678	2.91964	7.68977	3.10101e-18	-12.9817	9.76445e-21
CHTF18	CHTF18	2.49032	3.94133	1.58266	3.48628e-18	12.9465	1.12329e-20
TAZ	TAZ	2.52519	10.3256	4.08905	3.53505e-18	12.9374	1.16489e-20
JAK1	JAK1	0.487697	37.6748	77.2504	4.48092e-18	-12.8698	1.52534e-20
THBS3	THBS3	2.78931	10.5985	3.79969	4.48092e-18	12.867	1.5422e-20
USP38	USP38	0.463727	4.66233	10.0541	4.67704e-18	-12.851	1.64395e-20
TTLL3	TTLL3	3.10781	4.58642	1.47577	5.09025e-18	12.8198	1.86219e-20
NCOA4	NCOA4	0.408464	30.7413	75.2606	5.09025e-18	-12.8156	1.89371e-20
CHAMP1	CHAMP1	0.484978	4.48958	9.25728	5.09025e-18	-12.8146	1.90102e-20
ARHGAP33	ARHGAP33	3.13047	5.13651	1.64081	6.05799e-18	12.7662	2.30679e-20
ANKRD13D	ANKRD13D	2.46723	6.83478	2.77022	7.20115e-18	12.7183	2.79482e-20
SSBP4	SSBP4	2.41118	5.8756	2.43682	7.39989e-18	12.7069	2.92614e-20
IZUMO4	IZUMO4	2.12867	2.4844	1.16711	7.5166e-18	12.6984	3.02734e-20
IPO8	IPO8	0.51624	8.84907	17.1414	8.01774e-18	-12.677	3.29875e-20
ENTHD2	ENTHD2	2.39768	4.72742	1.97166	8.01774e-18	12.6734	3.3466e-20
LENG8	LENG8	4.80062	42.4482	8.84224	8.19856e-18	12.6635	3.48211e-20
RNF20	RNF20	0.477378	9.68172	20.281	8.43526e-18	-12.6522	3.64441e-20
NOL12	NOL12	1.9074	2.33969	1.22663	8.60611e-18	12.643	3.78124e-20
HNRNPA1	HNRNPA1	3.24709	13.084	4.02946	9.10343e-18	12.6157	4.21961e-20
PABPN1	PABPN1	3.10971	14.7984	4.75877	9.10343e-18	12.6143	4.24298e-20
ENGASE	ENGASE	2.82173	7.52441	2.6666	9.10343e-18	12.6238	4.08423e-20
B3GNTL1	B3GNTL1	1.70961	2.40546	1.40702	9.10343e-18	12.613	4.2664e-20
CTR9	CTR9	0.516019	8.5492	16.5676	1.11015e-17	-12.5598	5.28412e-20
APOOL	APOOL	0.463319	1.83635	3.96347	1.52839e-17	-12.4767	7.38676e-20
SEC31B	SEC31B	2.67221	3.57814	1.33902	1.54282e-17	12.4707	7.56947e-20
RAD9A	RAD9A	2.31372	7.35211	3.17761	1.79344e-17	12.4298	8.93045e-20
C1ORF159	C1ORF159	1.95968	3.10531	1.5846	1.91223e-17	12.4103	9.66196e-20
C1ORF213	C1ORF213	2.34124	4.3114	1.8415	2.44039e-17	12.3465	1.25093e-19
UTP14C	UTP14C	0.456088	5.77466	12.6613	2.55826e-17	-12.3314	1.33008e-19
GNRH1	GNRH1	2.67127	4.00292	1.49851	2.71246e-17	12.3135	1.43012e-19
EIF3A	EIF3A	0.371298	17.5023	47.1382	2.75864e-17	-12.3059	1.47467e-19
TNFRSF25	TNFRSF25	3.14643	5.59222	1.77732	2.76129e-17	12.3024	1.4963e-19
KLHL17	KLHL17	2.48352	4.18358	1.68454	2.78318e-17	12.2971	1.52855e-19
CDC40	CDC40	0.429439	2.91911	6.79748	3.22243e-17	-12.2578	1.79338e-19
EME2	EME2	3.39378	5.70764	1.68179	3.67906e-17	12.2219	2.07446e-19
ZNF337	ZNF337	2.58967	6.83977	2.64117	3.69543e-17	12.2177	2.11075e-19
ANKRD40	ANKRD40	0.494367	8.68754	17.5731	4.7619e-17	-12.1523	2.75476e-19
RP4-811H24.6	RP4-811H24.6	2.36792	3.26982	1.38088	4.91695e-17	12.1413	2.88046e-19
ATG16L2	ATG16L2	3.34168	7.6086	2.27688	5.13527e-17	12.1276	3.04597e-19
SEPP1	SEPP1	0.223838	13.228	59.0965	5.32172e-17	-12.1159	3.19553e-19
NUMBL	NUMBL	2.63302	5.32542	2.02255	5.40484e-17	12.1091	3.28501e-19
DHX9	DHX9	0.585368	13.543	23.1359	5.41066e-17	-12.1059	3.32817e-19
RSPH3	RSPH3	0.500064	3.37157	6.74227	5.44895e-17	-12.1013	3.39163e-19
PPP1R35	PPP1R35	2.8922	11.1315	3.84881	5.91006e-17	12.0785	3.72192e-19
DNAJC3	DNAJC3	0.267263	6.67461	24.974	6.10927e-17	-12.0676	3.89211e-19
NPFF	NPFF	2.37788	2.9799	1.25318	6.67641e-17	12.0431	4.30232e-19
CCDC28B	CCDC28B	1.9608	3.82448	1.95047	6.77825e-17	12.0366	4.41757e-19
PRRT2	PRRT2	3.1563	4.85678	1.53876	8.04532e-17	11.992	5.30227e-19
RPL7	RPL7	1.88834	3.37403	1.78677	8.07863e-17	11.9856	5.44255e-19
MAPK1	MAPK1	0.491326	16.7038	33.9974	8.07863e-17	-11.9858	5.43904e-19
CLDND2	CLDND2	2.12124	2.68661	1.26653	8.65048e-17	11.9663	5.89114e-19
KCTD13	KCTD13	2.13217	5.98049	2.80488	8.87461e-17	11.9574	6.10877e-19
ITGA6	ITGA6	0.302239	18.7073	61.8956	9.05353e-17	-11.9481	6.34603e-19
PILRB	PILRB	4.90007	14.7096	3.00191	9.05353e-17	11.9474	6.36452e-19
PLCL2	PLCL2	0.457024	3.33366	7.29428	9.90165e-17	-11.9231	7.03325e-19
RBBP5	RBBP5	0.53984	4.98422	9.23278	1.00103e-16	-11.9164	7.22889e-19
AP1G2	AP1G2	3.07289	11.4989	3.74204	1.00103e-16	11.9154	7.25703e-19
CPT2	CPT2	0.373027	5.06303	13.5728	1.11619e-16	-11.884	8.25535e-19
TMEM192	TMEM192	0.399158	4.70677	11.7917	1.11619e-16	-11.8845	8.2384e-19
SNRNP70	SNRNP70	3.34728	47.7393	14.2621	1.14827e-16	11.8723	8.66076e-19
PTOV1	PTOV1	2.48128	9.65174	3.88983	1.14827e-16	11.8737	8.61196e-19
CCDC84	CCDC84	3.21616	6.83104	2.12397	1.15126e-16	11.8694	8.76769e-19
ZFP106	ZFP106	0.477112	5.5102	11.5491	1.15705e-16	-11.8658	8.89646e-19
TMEM184C	TMEM184C	0.482378	6.23332	12.9221	1.17561e-16	-11.8596	9.12524e-19
ASXL2	ASXL2	0.436979	4.6496	10.6403	1.21921e-16	-11.8485	9.55296e-19
ARL6IP4	ARL6IP4	2.65113	3.0342	1.14449	1.24495e-16	11.8389	9.93696e-19
E4F1	E4F1	2.18791	6.19591	2.83189	1.24495e-16	11.8392	9.92301e-19
CLK2	CLK2	2.84004	11.1946	3.94172	1.24725e-16	11.834	1.0138e-18
LCAT	LCAT	3.8802	10.6878	2.75445	1.24725e-16	11.8351	1.00954e-18
MAP3K12	MAP3K12	2.17536	5.84354	2.68624	1.37937e-16	11.8052	1.14139e-18
HDAC10	HDAC10	1.94408	2.39539	1.23215	1.37937e-16	11.8063	1.13646e-18
ACCS	ACCS	2.72827	7.65873	2.80717	1.43653e-16	11.7914	1.20816e-18
CSAD	CSAD	3.47761	7.82822	2.25103	1.43653e-16	11.7911	1.20973e-18
CHMP3	CHMP3	0.539516	11.67	21.6306	1.45382e-16	-11.7861	1.23494e-18
STX16	STX16	2.02142	31.2729	15.4707	1.45622e-16	11.7836	1.24764e-18
KIFC2	KIFC2	3.02659	6.02978	1.99227	1.56201e-16	11.7644	1.35042e-18
SPTLC2	SPTLC2	0.488508	8.9857	18.3942	1.56201e-16	-11.7625	1.36115e-18
RPS2	RPS2	2.46224	7.38841	3.00069	1.69597e-16	11.7405	1.49031e-18
DCAF7	DCAF7	0.52589	15.4381	29.3561	1.7335e-16	-11.7331	1.53598e-18
TM9SF2	TM9SF2	0.450519	47.2714	104.927	1.75499e-16	-11.7282	1.56788e-18
CCDC57	CCDC57	2.27371	4.10421	1.80508	1.81196e-16	11.7184	1.63204e-18
SNX30	SNX30	0.385801	5.08802	13.1882	1.81573e-16	-11.716	1.64873e-18
ELMOD3	ELMOD3	1.78042	4.65469	2.61438	1.94298e-16	11.6976	1.77851e-18
SPTY2D1	SPTY2D1	0.41836	4.07289	9.73537	2.27102e-16	-11.6579	2.0954e-18
ADCK5	ADCK5	2.22911	4.65893	2.09004	2.30713e-16	11.6522	2.14562e-18
APC	APC	0.512229	3.75467	7.33005	2.31402e-16	-11.6495	2.16897e-18
OSBPL8	OSBPL8	0.374555	6.55397	17.498	2.32055e-16	-11.647	2.19208e-18
MICALL2	MICALL2	3.15092	6.79004	2.15494	2.36786e-16	11.6354	2.29922e-18
CREBL2	CREBL2	0.466637	26.1156	55.9657	2.36786e-16	-11.638	2.27477e-18
CCDC47	CCDC47	0.486087	21.0544	43.3141	2.36786e-16	-11.6347	2.30614e-18
QTRT1	QTRT1	3.15403	20.341	6.44919	2.36786e-16	11.6375	2.27982e-18
WBP1	WBP1	2.75658	6.59113	2.39105	2.58733e-16	11.6115	2.53882e-18
RDX	RDX	0.413913	6.02978	14.5677	2.75289e-16	-11.5947	2.72144e-18
NRBP2	NRBP2	3.31319	18.1592	5.4809	3.20039e-16	11.5565	3.18726e-18
SERINC1	SERINC1	0.344022	60.8688	176.933	3.35339e-16	-11.5435	3.3642e-18
PRKRIP1	PRKRIP1	2.01664	12.0706	5.9855	3.49263e-16	11.5319	3.52946e-18
KPNA6	KPNA6	0.548363	7.9187	14.4406	3.67682e-16	-11.5178	3.74252e-18
PAM16	PAM16	2.17945	4.01755	1.84338	3.68366e-16	11.5156	3.77646e-18
REC8	REC8	2.85937	4.8621	1.70041	3.75066e-16	11.5095	3.8726e-18
LUZP1	LUZP1	0.490525	5.24923	10.7012	4.22747e-16	-11.479	4.39588e-18
GTPBP3	GTPBP3	1.78903	4.92278	2.75164	4.22794e-16	11.4773	4.42732e-18
CTB-129P6.11	CTB-129P6.11	2.0496	2.29279	1.11865	4.62062e-16	11.4542	4.87236e-18
U2AF1L4	U2AF1L4	2.0549	2.95446	1.43776	4.78276e-16	11.4442	5.07835e-18
ZNF775	ZNF775	1.90851	3.84827	2.01638	4.93619e-16	11.435	5.27741e-18
LNX2	LNX2	0.476242	4.08256	8.57244	5.00744e-16	-11.4299	5.39026e-18
2016-09-11	2016-09-11	0.485905	14.4516	29.7416	5.31331e-16	-11.414	5.75842e-18
MSS51	MSS51	1.86633	2.34695	1.25753	5.40691e-16	11.4066	5.93905e-18
CAPS	CAPS	2.70556	4.19045	1.54883	5.40691e-16	11.4067	5.93633e-18
CDK3	CDK3	3.01356	4.08405	1.35522	5.58027e-16	11.3974	6.17033e-18
PCYOX1	PCYOX1	0.418949	18.9788	45.301	5.72402e-16	-11.3897	6.3712e-18
ADAMTS10	ADAMTS10	3.36777	6.93904	2.06042	5.73127e-16	11.3878	6.42124e-18
NRAS	NRAS	0.388026	10.8271	27.9031	6.35763e-16	-11.3613	7.16956e-18
IDUA	IDUA	2.78195	7.66432	2.75501	6.41171e-16	11.3577	7.27749e-18
EPOR	EPOR	2.97517	10.0892	3.39113	6.44667e-16	11.3549	7.36439e-18
IRF9	IRF9	2.98992	4.8621	1.62616	6.71833e-16	11.3434	7.72391e-18
SGCB	SGCB	0.394258	21.8367	55.3868	7.43836e-16	-11.3175	8.60618e-18
SLC31A1	SLC31A1	0.46319	3.423	7.39007	7.60391e-16	-11.3092	8.90701e-18
GTF3C4	GTF3C4	0.532362	3.84617	7.22472	7.60391e-16	-11.3092	8.9091e-18
RALB	RALB	0.496296	32.9838	66.4599	7.67244e-16	-11.3055	9.04557e-18
PIGL	PIGL	1.86871	3.68747	1.97327	8.05783e-16	11.2923	9.55893e-18
ATHL1	ATHL1	9.81877	50.4889	5.14208	8.12382e-16	11.2889	9.69671e-18
CAND1	CAND1	0.545751	8.28968	15.1895	8.33546e-16	-11.2812	1.00104e-17
TOR1AIP1	TOR1AIP1	0.395012	10.6683	27.0076	8.46971e-16	-11.2746	1.02898e-17
ZFR	ZFR	0.558098	10.8489	19.439	8.46971e-16	-11.2745	1.02956e-17
WDR85	WDR85	2.13066	5.83182	2.7371	9.07014e-16	11.2567	1.10919e-17
FBXL5	FBXL5	0.398721	45.0407	112.963	9.48882e-16	-11.2444	1.16734e-17
ATE1	ATE1	0.492884	5.96197	12.0961	9.59656e-16	-11.2403	1.18762e-17
ALG11	ALG11	0.571693	1.74333	3.04941	1.09861e-15	-11.2065	1.36763e-17
ATXN7L2	ATXN7L2	2.12031	3.40743	1.60705	1.10484e-15	11.2038	1.38348e-17
ZNF251	ZNF251	1.8631	6.74806	3.62195	1.12736e-15	11.1961	1.42819e-17
LMBR1L	LMBR1L	2.36897	11.324	4.78016	1.12736e-15	11.1973	1.42158e-17
NDUFS1	NDUFS1	0.422139	9.71888	23.0229	1.12758e-15	-11.1947	1.43672e-17
GLUD2	GLUD2	0.328309	9.94121	30.28	1.12843e-15	-11.1932	1.44607e-17
VANGL1	VANGL1	0.549205	4.06695	7.40515	1.14419e-15	-11.1885	1.47464e-17
RAPGEFL1	RAPGEFL1	2.05343	3.29256	1.60345	1.27746e-15	11.1608	1.65576e-17
GDPD3	GDPD3	2.85869	5.50016	1.92401	1.28933e-15	11.1572	1.68059e-17
COX19	COX19	1.58957	4.61579	2.9038	1.39335e-15	11.1374	1.82637e-17
SLC30A9	SLC30A9	0.458084	13.6297	29.7538	1.6729e-15	-11.0915	2.21315e-17
TRIM44	TRIM44	0.338246	8.81685	26.0664	1.6729e-15	-11.0903	2.22433e-17
TAF1C	TAF1C	2.76422	12.6107	4.56212	1.6729e-15	11.0884	2.2418e-17
CACNB1	CACNB1	1.8331	2.3231	1.26731	1.6729e-15	11.0885	2.2414e-17
MTM1	MTM1	0.479884	3.98907	8.31257	1.68657e-15	-11.0852	2.27247e-17
RAB14	RAB14	0.467795	18.6221	39.8084	1.73558e-15	-11.0771	2.35122e-17
METAP2	METAP2	0.587753	12.9251	21.9907	1.77896e-15	-11.0699	2.42301e-17
MUTYH	MUTYH	1.98074	5.05841	2.5538	1.93484e-15	11.0486	2.6495e-17
TMEM86B	TMEM86B	2.0959	3.70162	1.76613	2.06478e-15	11.0318	2.84255e-17
TLR3	TLR3	0.229697	10.0818	43.8919	2.11187e-15	-11.0239	2.93831e-17
SMARCD3	SMARCD3	2.9146	7.88698	2.70603	2.11187e-15	11.0242	2.93552e-17
SARS2	SARS2	1.76268	2.0762	1.17787	2.42157e-15	10.9901	3.38693e-17
SGMS2	SGMS2	0.379112	5.13933	13.5562	2.45476e-15	-10.9835	3.48181e-17
FBXL4	FBXL4	0.492979	4.52658	9.1821	2.45476e-15	-10.9839	3.4769e-17
YPEL3	YPEL3	2.61388	10.8331	4.14444	2.45476e-15	10.9832	3.48729e-17
C12ORF49	C12ORF49	0.360108	7.10944	19.7425	2.48888e-15	-10.9787	3.55399e-17
GTF2I	GTF2I	0.53671	1.75769	3.27494	2.61948e-15	-10.9653	3.75965e-17
ATF6	ATF6	0.511301	7.25221	14.1838	2.75752e-15	-10.9518	3.97797e-17
YJEFN3	YJEFN3	2.64863	3.45311	1.30373	2.79523e-15	10.9474	4.05284e-17
FOXN3	FOXN3	0.46894	3.32637	7.09337	3.01615e-15	-10.9269	4.41733e-17
POLRMT	POLRMT	1.74121	3.13662	1.8014	3.01615e-15	10.9274	4.40929e-17
KIAA1671	KIAA1671	0.512168	5.86703	11.4553	3.09207e-15	-10.9198	4.55116e-17
HS2ST1	HS2ST1	0.31528	4.78991	15.1926	3.10152e-15	-10.9177	4.5915e-17
AP006621.5	AP006621.5	2.40255	5.69101	2.36874	3.10152e-15	10.9168	4.6105e-17
AKAP8L	AKAP8L	2.23297	13.0531	5.84561	3.1059e-15	10.9153	4.63975e-17
PLS1	PLS1	0.24384	3.664	15.0262	3.15116e-15	-10.9107	4.73043e-17
ANKRD23	ANKRD23	2.215	2.93405	1.32463	3.25674e-15	10.9017	4.91278e-17
TRMT1	TRMT1	2.47373	12.9795	5.24692	3.29097e-15	10.898	4.98851e-17
MIIP	MIIP	2.36935	8.06594	3.40429	3.38827e-15	10.89	5.16081e-17
CSTF2T	CSTF2T	0.585361	8.64643	14.7711	3.61323e-15	-10.8736	5.52992e-17
PHKG2	PHKG2	2.07384	7.58366	3.65682	3.97051e-15	10.8489	6.13487e-17
MPP3	MPP3	1.81329	2.43993	1.34559	3.97051e-15	10.8495	6.1195e-17
FBXL6	FBXL6	2.49037	8.01899	3.22	4.09166e-15	10.8407	6.35202e-17
LZIC	LZIC	0.529167	6.51939	12.3201	4.22694e-15	-10.8319	6.59299e-17
REST	REST	0.493471	4.16606	8.44236	4.30568e-15	-10.8264	6.74734e-17
ODF3B	ODF3B	3.69964	22.467	6.07276	4.32025e-15	10.8245	6.8018e-17
YME1L1	YME1L1	0.512273	15.4296	30.1199	4.33554e-15	-10.8221	6.87142e-17
MED1	MED1	0.524504	5.26265	10.0336	4.33554e-15	-10.8214	6.88937e-17
IFFO1	IFFO1	2.54033	10.1076	3.97885	4.35158e-15	10.8186	6.9731e-17
IREB2	IREB2	0.508778	5.33903	10.4938	4.35158e-15	-10.8184	6.97859e-17
RABL3	RABL3	0.71814	1.29921	1.80913	4.44812e-15	-10.8121	7.16598e-17
KIAA0754	KIAA0754	0.406793	1.58817	3.90413	4.45711e-15	-10.8105	7.21311e-17
CLIC4	CLIC4	0.2944	49.3597	167.662	4.48943e-15	-10.8055	7.36834e-17
ASIC3	ASIC3	1.7703	1.97391	1.11501	4.48943e-15	10.8014	7.49553e-17
NDUFA11	NDUFA11	2.17914	4.82499	2.21417	4.48943e-15	10.8019	7.481e-17
CEACAM19	CEACAM19	2.00357	2.68172	1.33847	4.48943e-15	10.8047	7.39308e-17
DMPK	DMPK	2.80269	7.63223	2.72318	4.48943e-15	10.8022	7.47329e-17
POFUT2	POFUT2	1.96471	10.8212	5.50778	4.48943e-15	10.8016	7.49216e-17
TRMT2A	TRMT2A	2.31519	12.2771	5.30284	4.48943e-15	10.8022	7.47186e-17
TMEM245	TMEM245	0.414028	8.96115	21.6438	4.49559e-15	-10.8001	7.53874e-17
TOM1L1	TOM1L1	0.4792	4.23116	8.82963	4.70951e-15	-10.788	7.93196e-17
CSDE1	CSDE1	0.522824	70.4062	134.665	4.92907e-15	-10.7762	8.33784e-17
MPP5	MPP5	0.480327	4.1403	8.61976	4.93003e-15	-10.7751	8.37557e-17
ANKRD36BP1	ANKRD36BP1	0.330738	2.99079	9.04277	5.39404e-15	-10.7525	9.21632e-17
SMARCA5	SMARCA5	0.542412	11.7255	21.6173	5.39404e-15	-10.7518	9.24287e-17
XPR1	XPR1	0.512212	6.66488	13.0119	5.57161e-15	-10.7391	9.75113e-17
FRYL	FRYL	0.590636	4.76377	8.0655	5.57161e-15	-10.7399	9.72119e-17
IQGAP2	IQGAP2	0.364102	4.21191	11.5679	5.57161e-15	-10.7396	9.73387e-17
LUC7L3	LUC7L3	2.54568	24.9606	9.80508	5.57161e-15	10.7417	9.64767e-17
MED13	MED13	0.533145	6.15985	11.5538	5.57161e-15	-10.742	9.63249e-17
AQR	AQR	0.614193	4.75683	7.74484	5.59543e-15	-10.7362	9.87476e-17
SMG8	SMG8	0.461453	4.33585	9.39608	5.59543e-15	-10.7368	9.8489e-17
CAPRIN1	CAPRIN1	0.483554	17.9714	37.1652	5.78082e-15	-10.7275	1.02443e-16
FBXW11	FBXW11	0.562348	6.93525	12.3327	5.87027e-15	-10.7229	1.04458e-16
CHM	CHM	0.513748	3.50003	6.81274	5.91358e-15	-10.7201	1.05662e-16
ABHD2	ABHD2	0.402659	8.38396	20.8215	6.06045e-15	-10.7134	1.0873e-16
EXOC8	EXOC8	0.544015	4.93447	9.07046	6.35617e-15	-10.7011	1.145e-16
WDFY3	WDFY3	0.516756	6.38988	12.3654	6.45867e-15	-10.6964	1.1682e-16
HNRNPH2	HNRNPH2	0.575923	31.5364	54.7581	6.47611e-15	-10.6948	1.17609e-16
SFI1	SFI1	1.87206	3.70162	1.9773	6.5989e-15	10.6894	1.20323e-16
USP9X	USP9X	0.443635	10.0506	22.6551	6.657e-15	-10.6864	1.21869e-16
KIAA0494	KIAA0494	0.539765	23.5324	43.5976	6.66977e-15	-10.6837	1.23287e-16
CLOCK	CLOCK	0.55283	4.18663	7.57309	6.66977e-15	-10.6849	1.22636e-16
ZNF426	ZNF426	0.513858	2.12099	4.12757	6.66977e-15	-10.6831	1.23568e-16
PIK3R4	PIK3R4	0.561836	6.35385	11.3091	6.73677e-15	-10.6798	1.25303e-16
POLR2H	POLR2H	2.06957	22.5204	10.8816	6.91297e-15	10.6719	1.29593e-16
HSPA4L	HSPA4L	0.3907	3.96513	10.1488	6.91297e-15	-10.6725	1.29254e-16
ACOX1	ACOX1	0.559141	7.76281	13.8834	7.25097e-15	-10.6597	1.3646e-16
MRPL38	MRPL38	1.7203	2.15452	1.25241	7.80774e-15	10.6413	1.4751e-16
DCAF12	DCAF12	0.624299	10.5734	16.9364	8.11235e-15	-10.6311	1.53995e-16
UHRF1BP1L	UHRF1BP1L	0.53109	4.43909	8.35845	8.11235e-15	-10.6304	1.54453e-16
HYI	HYI	3.05409	10.8806	3.56263	8.25775e-15	10.6253	1.57826e-16
COLQ	COLQ	1.88484	2.52229	1.3382	8.56278e-15	10.6159	1.64283e-16
AC062017.1	AC062017.1	1.89657	2.40942	1.27041	8.59173e-15	10.6142	1.65468e-16
GMFB	GMFB	0.456401	4.64705	10.1819	8.74368e-15	-10.6091	1.69034e-16
C8ORF44	C8ORF44	1.93737	3.28896	1.69764	9.1191e-15	10.5978	1.77311e-16
SPTLC1	SPTLC1	0.498388	9.89778	19.8596	9.1191e-15	-10.5965	1.78295e-16
EIF4EBP2	EIF4EBP2	0.458187	20.655	45.0799	9.1191e-15	-10.5969	1.7806e-16
TRIP12	TRIP12	0.487775	12.6938	26.0239	9.20946e-15	-10.5933	1.80736e-16
IRF3	IRF3	2.39342	20.7192	8.65674	9.72434e-15	10.5796	1.91553e-16
SLK	SLK	0.466962	9.99211	21.3981	9.76082e-15	-10.5779	1.92986e-16
KIDINS220	KIDINS220	0.503057	6.61281	13.1453	9.77639e-15	-10.5766	1.9401e-16
ABCC4	ABCC4	0.321318	5.39779	16.7989	9.94322e-15	-10.5709	1.98777e-16
XRCC3	XRCC3	2.15443	3.88495	1.80324	9.94322e-15	10.571	1.98676e-16
IGF2R	IGF2R	0.390759	14.1775	36.2819	9.94892e-15	-10.5699	1.9962e-16
PARP4	PARP4	0.461285	9.06803	19.6582	9.98597e-15	-10.5682	2.01094e-16
LPIN3	LPIN3	3.27038	16.646	5.08993	1.05023e-14	10.5554	2.12262e-16
KCNIP2	KCNIP2	1.8054	2.12913	1.17931	1.07084e-14	10.55	2.1721e-16
RPS3A	RPS3A	2.17471	5.44724	2.50482	1.07518e-14	10.5482	2.18879e-16
CRYGS	CRYGS	3.44411	5.58814	1.62252	1.10494e-14	10.5409	2.25745e-16
TMEM74B	TMEM74B	3.26305	7.95634	2.43831	1.17116e-14	10.5263	2.40132e-16
RGL1	RGL1	0.447373	13.3736	29.8936	1.21949e-14	-10.516	2.50934e-16
KLF11	KLF11	0.518822	10.0341	19.3402	1.22566e-14	-10.514	2.53102e-16
DDX6	DDX6	0.425449	5.89708	13.8608	1.23424e-14	-10.5115	2.55777e-16
ATP5J2	ATP5J2	2.07089	3.77871	1.82468	1.24637e-14	10.5083	2.59204e-16
DIP2B	DIP2B	0.567793	5.33611	9.39799	1.25693e-14	-10.5047	2.63241e-16
ZC3H13	ZC3H13	0.563641	6.92008	12.2775	1.25693e-14	-10.5048	2.63115e-16
TMED8	TMED8	0.452127	5.67339	12.5482	1.28484e-14	-10.4985	2.70288e-16
IQGAP1	IQGAP1	0.504727	22.5821	44.7411	1.28484e-14	-10.4979	2.70967e-16
SKIV2L2	SKIV2L2	0.526895	7.97232	15.1308	1.29863e-14	-10.4946	2.74828e-16
WDR90	WDR90	2.25113	5.73373	2.54704	1.37739e-14	10.4799	2.92503e-16
ATF7IP	ATF7IP	0.531791	5.24731	9.86724	1.4009e-14	-10.4751	2.98522e-16
PPP6C	PPP6C	0.557673	16.3511	29.3202	1.40665e-14	-10.4733	3.00777e-16
MRGBP	MRGBP	1.65755	16.2856	9.82509	1.42194e-14	10.47	3.05088e-16
DLAT	DLAT	0.493773	8.39008	16.9918	1.45168e-14	-10.4643	3.12531e-16
RMND5A	RMND5A	0.518349	8.75754	16.8951	1.46068e-14	-10.4613	3.16608e-16
MUT	MUT	0.419097	10.0524	23.9859	1.46068e-14	-10.4619	3.15732e-16
ZNF276	ZNF276	2.1084	4.64366	2.20246	1.46507e-14	10.4598	3.18633e-16
PRKAR1A	PRKAR1A	0.491047	37.9645	77.3134	1.46881e-14	-10.4584	3.20522e-16
C21ORF58	C21ORF58	1.52706	1.8935	1.23996	1.48068e-14	10.4557	3.24198e-16
RANBP2	RANBP2	0.566478	6.31687	11.1511	1.48913e-14	-10.4536	3.27138e-16
RNF207	RNF207	2.43053	3.95646	1.62782	1.60569e-14	10.435	3.5403e-16
PDSS2	PDSS2	0.548699	4.80742	8.76149	1.60569e-14	-10.4343	3.55096e-16
UBXN11	UBXN11	2.88625	12.8335	4.44643	1.60955e-14	10.4329	3.57128e-16
KLHL11	KLHL11	0.582892	1.50415	2.58049	1.61228e-14	-10.4318	3.58915e-16
TGOLN2	TGOLN2	0.451758	45.5447	100.817	1.63156e-14	-10.4282	3.644e-16
RECQL	RECQL	0.455775	9.80256	21.5075	1.66453e-14	-10.4227	3.72984e-16
TAOK3	TAOK3	0.6244	4.9174	7.8754	1.76158e-14	-10.4086	3.9602e-16
L3MBTL1	L3MBTL1	1.7773	2.20783	1.24224	1.77879e-14	10.4056	4.01191e-16
RPL36A	RPL36A	1.77382	2.70234	1.52346	1.80876e-14	10.4009	4.09276e-16
SPTBN1	SPTBN1	0.410019	31.1363	75.9388	1.86585e-14	-10.3928	4.23559e-16
SRBD1	SRBD1	0.618797	4.06547	6.56995	1.92158e-14	-10.3852	4.37617e-16
GAPVD1	GAPVD1	0.629972	3.7946	6.02344	1.95082e-14	-10.3809	4.45705e-16
ACADM	ACADM	0.321981	9.79541	30.4223	1.95529e-14	-10.3788	4.4959e-16
PGM2	PGM2	0.495131	6.86852	13.8721	1.95529e-14	-10.3791	4.49042e-16
HNRNPU	HNRNPU	0.563919	27.185	48.2072	1.97989e-14	-10.3744	4.58147e-16
ANKRD13B	ANKRD13B	2.2375	3.80777	1.7018	1.97989e-14	10.3746	4.5765e-16
C9ORF37	C9ORF37	2.02268	5.85314	2.89375	1.99539e-14	10.3718	4.63195e-16
B3GAT3	B3GAT3	2.36077	11.6021	4.91455	2.02157e-14	10.368	4.70752e-16
ZNF134	ZNF134	0.540333	4.44963	8.23498	2.06587e-14	-10.3622	4.8258e-16
PURA	PURA	0.453896	6.0474	13.3233	2.1595e-14	-10.351	5.06034e-16
RPL18A	RPL18A	1.84287	2.59084	1.40588	2.33998e-14	10.3315	5.50039e-16
LRPPRC	LRPPRC	0.471059	12.6291	26.8101	2.35306e-14	-10.3287	5.5656e-16
MTMR12	MTMR12	0.535645	7.41541	13.8439	2.35306e-14	-10.3294	5.54971e-16
C9ORF142	C9ORF142	3.05753	21.2939	6.9644	2.36399e-14	10.3269	5.60877e-16
AGPS	AGPS	0.480518	7.90282	16.4465	2.38614e-14	-10.324	5.67879e-16
KIF3B	KIF3B	0.485072	14.3126	29.5061	2.40186e-14	-10.321	5.75137e-16
YWHAB	YWHAB	0.575954	51.6533	89.6831	2.40186e-14	-10.3215	5.73898e-16
CBLL1	CBLL1	0.519541	4.9156	9.46143	2.46304e-14	-10.3144	5.91592e-16
ANKS3	ANKS3	2.11551	5.83182	2.7567	2.64358e-14	10.2971	6.36891e-16
C1ORF192	C1ORF192	0.356211	7.27606	20.4263	2.95824e-14	-10.2693	7.17031e-16
SMEK2	SMEK2	0.541534	9.70647	17.924	2.95824e-14	-10.2693	7.16931e-16
BZW1	BZW1	0.46307	3.12406	6.7464	3.01081e-14	-10.2644	7.31978e-16
PDZD8	PDZD8	0.465856	6.20043	13.3098	3.11534e-14	-10.2557	7.59673e-16
INIP	INIP	0.587684	3.68344	6.26772	3.20794e-14	-10.2482	7.84601e-16
FRS3	FRS3	1.72027	3.77802	2.19619	3.22768e-14	10.246	7.91793e-16
SPECC1L	SPECC1L	0.408719	4.78817	11.7151	3.23768e-14	-10.2446	7.96618e-16
ATP10D	ATP10D	0.515631	5.16941	10.0254	3.28649e-14	-10.2397	8.1344e-16
PCNX	PCNX	0.569513	3.95502	6.94456	3.28649e-14	-10.2403	8.11441e-16
MRPL53	MRPL53	1.8824	4.23734	2.25103	3.42428e-14	10.2294	8.50053e-16
GPSM1	GPSM1	2.02603	4.29884	2.12181	3.56675e-14	10.2192	8.8803e-16
STRN	STRN	0.55416	4.84439	8.74187	3.61549e-14	-10.2153	9.02813e-16
KRAS	KRAS	0.546109	5.39188	9.87328	3.66682e-14	-10.2113	9.18315e-16
SPOPL	SPOPL	0.500032	5.0253	10.05	3.72547e-14	-10.2069	9.35732e-16
SDHC	SDHC	0.528628	2.45332	4.64092	3.75092e-14	-10.2046	9.4487e-16
MAN1A2	MAN1A2	0.499383	6.20156	12.4184	3.77388e-14	-10.2025	9.53419e-16
KLHL28	KLHL28	0.561462	1.91958	3.41889	3.98707e-14	-10.189	1.0102e-15
C1ORF35	C1ORF35	1.79184	5.24253	2.92578	4.03542e-14	10.1855	1.0254e-15
RBM18	RBM18	0.515631	7.26015	14.0801	4.05154e-14	-10.1839	1.03247e-15
DSTYK	DSTYK	0.624058	4.19045	6.71484	4.05234e-14	-10.1832	1.03564e-15
DHX34	DHX34	1.86761	5.2867	2.83073	4.11307e-14	10.179	1.05417e-15
EIF4G2	EIF4G2	0.534939	72.7165	135.934	4.12217e-14	-10.1778	1.05952e-15
FAM175B	FAM175B	0.596194	6.67948	11.2035	4.15324e-14	-10.1754	1.07055e-15
ERMP1	ERMP1	0.481705	6.17785	12.825	4.30805e-14	-10.1655	1.11676e-15
ZNF133	ZNF133	1.84881	5.91323	3.19841	4.30805e-14	10.1656	1.11627e-15
ALKBH6	ALKBH6	1.60216	1.89522	1.18292	4.56774e-14	10.1512	1.18742e-15
ASH1L	ASH1L	0.542558	5.60141	10.3241	4.72171e-14	-10.1428	1.23091e-15
DLD	DLD	0.456225	15.7912	34.6128	4.73562e-14	-10.1414	1.238e-15
KIAA0907	KIAA0907	2.6494	12.9676	4.89455	4.78262e-14	10.1385	1.25379e-15
KIF1B	KIF1B	0.577247	4.45612	7.71962	4.81027e-14	-10.1365	1.26456e-15
FBF1	FBF1	1.93885	2.78136	1.43454	4.84329e-14	10.1342	1.27679e-15
WDR31	WDR31	0.492783	1.6367	3.32134	4.89053e-14	-10.1313	1.2929e-15
FASTKD5	FASTKD5	0.581574	6.20835	10.6751	4.89053e-14	-10.1306	1.29641e-15
DTX2	DTX2	1.67039	3.17867	1.90295	4.90855e-14	10.1291	1.30478e-15
METTL14	METTL14	0.507502	6.97585	13.7455	5.05167e-14	-10.1218	1.34652e-15
U47924.25	U47924.25	1.74396	1.94851	1.11729	5.0679e-14	10.1204	1.35456e-15
CSNK1G1	CSNK1G1	0.631244	3.95646	6.26772	5.1141e-14	-10.1176	1.37065e-15
TRIP11	TRIP11	0.522683	3.72805	7.13252	5.23666e-14	-10.1115	1.40733e-15
CROCC	CROCC	1.88543	3.09174	1.63981	5.23675e-14	10.1108	1.41119e-15
ENPP5	ENPP5	0.289812	5.30699	18.3119	5.29196e-14	-10.1077	1.42995e-15
USP8	USP8	0.592222	4.88789	8.25347	5.43002e-14	-10.1011	1.47123e-15
DBT	DBT	0.504116	3.95718	7.84975	5.44209e-14	-10.0999	1.47848e-15
IP6K2	IP6K2	1.81853	13.3517	7.34202	5.49285e-14	10.0971	1.4963e-15
BGLAP	BGLAP	1.89781	2.08227	1.0972	5.50898e-14	10.0958	1.50472e-15
FAT4	FAT4	0.445357	2.41866	5.43084	5.61651e-14	-10.0907	1.53821e-15
SMARCA2	SMARCA2	0.526517	11.8049	22.4208	5.64155e-14	-10.089	1.5492e-15
ANKZF1	ANKZF1	2.524	15.6051	6.18269	5.88687e-14	10.0784	1.62087e-15
CAB39	CAB39	0.536675	13.2184	24.6301	5.94519e-14	-10.0749	1.64564e-15
MMGT1	MMGT1	0.419551	9.18121	21.8834	5.94519e-14	-10.0749	1.64553e-15
SECISBP2L	SECISBP2L	0.522588	9.11446	17.441	5.97612e-14	-10.0731	1.65858e-15
POLR2B	POLR2B	0.571172	12.2569	21.4593	6.09172e-14	-10.068	1.69512e-15
RCCD1	RCCD1	1.63331	4.83556	2.96059	6.15164e-14	10.0651	1.7163e-15
ELF1	ELF1	0.514239	13.7671	26.7719	6.24726e-14	-10.0609	1.74755e-15
AGL	AGL	0.49381	4.53236	9.17835	6.26904e-14	-10.0594	1.75823e-15
TCIRG1	TCIRG1	2.83058	20.0171	7.07171	6.57208e-14	10.0478	1.84804e-15
LPAR2	LPAR2	2.34323	6.98986	2.983	6.57279e-14	10.0472	1.85305e-15
MAMDC4	MAMDC4	3.48841	6.18236	1.77226	6.60493e-14	10.0454	1.86695e-15
ZNF444	ZNF444	1.84202	5.7421	3.11729	6.6933e-14	10.0417	1.89683e-15
SLC26A6	SLC26A6	2.01703	3.46067	1.71573	7.03877e-14	10.0294	1.99988e-15
AFF4	AFF4	0.453541	12.1967	26.8922	7.17796e-14	-10.0242	2.04469e-15
BBX	BBX	0.51756	6.1017	11.7893	7.29369e-14	-10.0199	2.083e-15
TFAP4	TFAP4	1.53061	2.65301	1.73331	7.30525e-14	10.0189	2.09165e-15
ME3	ME3	2.10754	8.78635	4.16901	7.62554e-14	10.0083	2.18894e-15
TBC1D5	TBC1D5	0.499501	3.64201	7.2913	7.69039e-14	-10.0057	2.21318e-15
GIGYF2	GIGYF2	0.576442	6.24584	10.8351	7.96242e-14	-9.99704	2.2973e-15
MYO9A	MYO9A	0.490152	3.99708	8.15479	7.97604e-14	-9.99605	2.30707e-15
ARHGAP31	ARHGAP31	0.477978	5.68582	11.8956	8.08282e-14	-9.99235	2.34388e-15
DNAL1	DNAL1	0.530452	2.2974	4.33102	8.11328e-14	-9.99089	2.35865e-15
CTTNBP2NL	CTTNBP2NL	0.553477	7.91148	14.2942	8.48012e-14	-9.97999	2.47151e-15
PPFIA4	PPFIA4	3.06272	6.82855	2.22957	8.52844e-14	9.97808	2.49183e-15
ZNF7	ZNF7	1.43971	3.22304	2.23868	8.7037e-14	9.97275	2.54941e-15
METTL22	METTL22	1.7395	4.32085	2.48397	8.72132e-14	9.9717	2.56096e-15
SLC30A1	SLC30A1	0.432556	10.9044	25.2093	8.78362e-14	-9.96946	2.58569e-15
FAM228B	FAM228B	1.44035	2.2236	1.54378	8.80469e-14	9.96832	2.59834e-15
SSFA2	SSFA2	0.465232	10.4564	22.4757	8.87366e-14	-9.96592	2.62519e-15
SEC23IP	SEC23IP	0.595057	8.04537	13.5203	8.92032e-14	-9.96412	2.64553e-15
RIN2	RIN2	0.557997	13.2619	23.7669	8.97151e-14	-9.96222	2.66728e-15
SETD7	SETD7	0.465871	10.2993	22.1076	9.07251e-14	-9.95903	2.70395e-15
CHUK	CHUK	0.573475	4.01023	6.99286	9.1032e-14	-9.95767	2.71976e-15
PRSS53	PRSS53	1.86299	2.07091	1.11161	9.12787e-14	9.95647	2.73382e-15
RPSA	RPSA	1.8095	2.9897	1.65223	9.38056e-14	9.94954	2.81637e-15
DENND4C	DENND4C	0.49709	7.76281	15.6165	9.4277e-14	-9.9478	2.83742e-15
SYCE1L	SYCE1L	2.91826	4.30669	1.47577	9.54324e-14	9.9444	2.87919e-15
ZNF335	ZNF335	1.85724	5.7285	3.08442	9.77071e-14	9.93834	2.95497e-15
WDR27	WDR27	2.10833	3.34767	1.58783	9.80814e-14	9.93689	2.97347e-15
DSG2	DSG2	0.309107	12.0003	38.8226	9.82593e-14	-9.9359	2.98606e-15
PTPN11	PTPN11	0.534646	6.33534	11.8496	1.00116e-13	-9.93098	3.04982e-15
OSBP	OSBP	0.586311	16.3332	27.8576	1.00366e-13	-9.92984	3.06476e-15
HAUS5	HAUS5	1.7673	5.5861	3.16081	1.01337e-13	9.92704	3.10185e-15
BRICD5	BRICD5	2.29518	2.77376	1.20851	1.01591e-13	9.9259	3.11705e-15
UBAP1L	UBAP1L	1.91382	2.42441	1.26679	1.01637e-13	9.92524	3.12593e-15
C17ORF49	C17ORF49	1.90199	3.07095	1.6146	1.03423e-13	9.92063	3.18841e-15
SH3BGRL2	SH3BGRL2	0.436585	6.4226	14.711	1.07115e-13	-9.9119	3.3101e-15
PRR24	PRR24	3.15684	19.6696	6.23078	1.08099e-13	9.90922	3.34842e-15
MED21	MED21	0.541801	7.58366	13.9971	1.09663e-13	-9.90532	3.40489e-15
WAPAL	WAPAL	0.576003	8.96769	15.5688	1.1073e-13	-9.90252	3.44611e-15
FNBP1L	FNBP1L	0.45219	9.88335	21.8566	1.12195e-13	-9.89848	3.50642e-15
VAMP1	VAMP1	2.51937	5.34781	2.12267	1.12195e-13	9.89837	3.50813e-15
RGL3	RGL3	3.11622	10.5869	3.39735	1.17759e-13	9.88655	3.69075e-15
CHIC1	CHIC1	0.467353	2.44617	5.2341	1.20728e-13	-9.88021	3.79263e-15
GNE	GNE	0.486996	6.74191	13.8439	1.21453e-13	-9.87827	3.82432e-15
RBM6	RBM6	2.6009	16.1495	6.20922	1.22898e-13	9.87498	3.8788e-15
PCED1A	PCED1A	2.61169	33.5358	12.8407	1.22969e-13	9.87431	3.89007e-15
TMEM200A	TMEM200A	0.370427	10.273	27.733	1.24283e-13	-9.87129	3.94074e-15
CBX5	CBX5	0.484531	8.09985	16.7169	1.25169e-13	-9.8691	3.978e-15
KIAA0232	KIAA0232	0.512828	6.82979	13.3179	1.25404e-13	-9.86813	3.99463e-15
RNPS1	RNPS1	1.54614	4.32085	2.79461	1.2975e-13	9.85967	4.14257e-15
TELO2	TELO2	2.20275	10.8035	4.90454	1.29921e-13	9.85883	4.15754e-15
C8ORF59	C8ORF59	1.90583	10.2955	5.40213	1.33107e-13	9.85213	4.27901e-15
DNHD1	DNHD1	1.78478	2.28736	1.2816	1.33107e-13	9.85247	4.27276e-15
SAMD8	SAMD8	0.503413	2.9723	5.90429	1.37971e-13	-9.84325	4.44545e-15
KCTD20	KCTD20	0.501827	11.0829	22.0851	1.40105e-13	-9.83915	4.52449e-15
KIF5B	KIF5B	0.554059	22.5656	40.7278	1.4379e-13	-9.83258	4.65401e-15
STX17	STX17	0.517011	3.35134	6.48214	1.45776e-13	-9.82875	4.7313e-15
PET100	PET100	1.61777	2.08265	1.28736	1.45776e-13	9.82834	4.73963e-15
WDR7	WDR7	0.661732	2.90954	4.39685	1.46524e-13	-9.82663	4.77468e-15
USO1	USO1	0.473933	19.0481	40.1916	1.53747e-13	-9.81491	5.02131e-15
TGFBR2	TGFBR2	0.338776	33.8493	99.9162	1.56238e-13	-9.81065	5.11411e-15
ZNF83	ZNF83	2.77418	16.6795	6.0124	1.58786e-13	9.80637	5.20916e-15
LRCH4	LRCH4	2.12151	7.05776	3.32676	1.61327e-13	9.80216	5.30432e-15
COL4A3BP	COL4A3BP	0.508363	9.073	17.8475	1.62407e-13	-9.80009	5.35171e-15
IARS2	IARS2	0.508942	21.9726	43.173	1.70175e-13	-9.78871	5.62016e-15
PHAX	PHAX	0.543537	5.99469	11.029	1.75121e-13	-9.78154	5.79634e-15
ASAH1	ASAH1	0.360437	34.3218	95.2228	1.7621e-13	-9.77958	5.84527e-15
VPS13D	VPS13D	0.606115	3.39255	5.5972	1.80387e-13	-9.77363	5.99706e-15
HAUS2	HAUS2	0.621739	4.11321	6.61565	1.82748e-13	-9.77009	6.08891e-15
ACBD5	ACBD5	0.492704	10.1631	20.6271	1.8293e-13	-9.76908	6.11553e-15
NEIL1	NEIL1	2.60579	4.86653	1.86759	1.8293e-13	9.76884	6.12179e-15
SLC1A1	SLC1A1	0.302914	9.80256	32.3608	1.84869e-13	-9.76588	6.2002e-15
PRKAA2	PRKAA2	0.381278	5.46117	14.3233	1.86846e-13	-9.7629	6.28019e-15
PIAS1	PIAS1	0.606987	5.67546	9.35022	1.88704e-13	-9.7601	6.35647e-15
TMEM150C	TMEM150C	0.325936	5.19588	15.9414	1.89489e-13	-9.75863	6.39678e-15
SMC3	SMC3	0.456744	7.81966	17.1204	1.89802e-13	-9.75774	6.42125e-15
UBQLN1	UBQLN1	0.592044	14.9585	25.2659	1.945e-13	-9.75156	6.59443e-15
ATRN	ATRN	0.531164	7.67971	14.4583	1.95558e-13	-9.7498	6.64463e-15
TLR4	TLR4	0.389248	5.89923	15.1554	1.9615e-13	-9.7486	6.67909e-15
PPOX	PPOX	1.91097	7.53403	3.94252	1.96974e-13	9.74712	6.72158e-15
PPAP2B	PPAP2B	0.312264	27.434	87.8554	2.02123e-13	-9.74063	6.9121e-15
ATXN1L	ATXN1L	0.521938	7.20212	13.7988	2.04471e-13	-9.73745	7.00737e-15
PBX4	PBX4	1.89356	2.52828	1.3352	2.06775e-13	9.73435	7.10144e-15
APOL6	APOL6	0.3038	4.61832	15.2019	2.08602e-13	-9.73181	7.17949e-15
UHMK1	UHMK1	0.484999	12.0508	24.847	2.11901e-13	-9.72767	7.30852e-15
TP53I13	TP53I13	2.38926	15.608	6.53255	2.12894e-13	9.7261	7.35839e-15
NME3	NME3	3.52759	44.5911	12.6407	2.14887e-13	9.72344	7.44299e-15
MFSD6	MFSD6	0.510468	6.07726	11.9053	2.23403e-13	-9.71392	7.75432e-15
FBXO28	FBXO28	0.536381	8.39008	15.642	2.28917e-13	-9.70777	7.96246e-15
SCAF11	SCAF11	0.515355	7.19293	13.9572	2.32526e-13	-9.70365	8.10504e-15
CTC-479C5.12	CTC-479C5.12	1.71044	2.05323	1.20041	2.36663e-13	9.69907	8.26657e-15
FADS3	FADS3	2.30337	9.40324	4.08238	2.40136e-13	9.6952	8.40545e-15
AGBL2	AGBL2	1.63359	2.0728	1.26886	2.40906e-13	9.69397	8.45004e-15
COPS4	COPS4	0.554344	8.28061	14.9377	2.43388e-13	-9.69111	8.55493e-15
SNX2	SNX2	0.51049	16.9463	33.1961	2.49416e-13	-9.68495	8.78508e-15
PROCA1	PROCA1	1.52135	1.89143	1.24325	2.50791e-13	9.68319	8.85189e-15
HMGCS1	HMGCS1	0.491089	6.27896	12.7858	2.51334e-13	-9.68221	8.88947e-15
SETD4	SETD4	1.62805	4.25981	2.61652	2.55079e-13	9.67829	9.04059e-15
PRR22	PRR22	2.277	3.5476	1.55801	2.56525e-13	9.6765	9.11061e-15
GLTSCR1	GLTSCR1	1.65294	3.43364	2.07729	2.58401e-13	9.67433	9.19616e-15
MOB1A	MOB1A	0.410384	11.5283	28.0914	2.66671e-13	-9.66655	9.51003e-15
PKD1	PKD1	1.87309	4.60738	2.45978	2.67779e-13	9.66511	9.56913e-15
CPSF2	CPSF2	0.552871	5.47314	9.89948	2.68673e-13	-9.66349	9.63628e-15
USP32	USP32	0.638992	2.33287	3.65086	2.68673e-13	-9.66339	9.64042e-15
RBM12	RBM12	0.594629	9.67642	16.273	2.69223e-13	-9.66244	9.67987e-15
TMCO7	TMCO7	0.63902	2.72561	4.2653	2.70728e-13	-9.66067	9.75383e-15
TMCC3	TMCC3	0.384532	5.85634	15.2298	2.93137e-13	-9.64175	1.05827e-14
ZBTB41	ZBTB41	0.396026	2.1455	5.41757	2.97762e-13	-9.63765	1.07714e-14
PRUNE2	PRUNE2	0.322243	10.4259	32.3542	2.99479e-13	-9.63585	1.08555e-14
UFSP2	UFSP2	0.482481	12.3152	25.5247	3.00932e-13	-9.63425	1.09302e-14
DNAH1	DNAH1	2.01997	3.05921	1.51448	3.01004e-13	9.63373	1.09548e-14
CUBN	CUBN	0.138363	8.05271	58.1998	3.04846e-13	-9.63032	1.1117e-14
RFC1	RFC1	0.587633	8.43919	14.3613	3.06714e-13	-9.62844	1.12075e-14
ABCD3	ABCD3	0.490715	8.09689	16.5002	3.07391e-13	-9.62747	1.12548e-14
GATC	GATC	0.436969	5.92727	13.5645	3.2137e-13	-9.61669	1.17901e-14
PTBP3	PTBP3	0.528532	12.376	23.4158	3.22147e-13	-9.61567	1.18423e-14
BMPR2	BMPR2	0.455242	10.6295	23.3491	3.24773e-13	-9.61332	1.19626e-14
INO80E	INO80E	2.23505	12.1457	5.43417	3.26395e-13	9.61171	1.20462e-14
MTF1	MTF1	0.482047	2.11906	4.39595	3.32551e-13	-9.60692	1.22978e-14
CHKB	CHKB	1.99325	2.32777	1.16782	3.40029e-13	9.6013	1.25992e-14
HSF4	HSF4	7.31316	52.5562	7.18652	3.4085e-13	9.60028	1.26546e-14
SYNJ2BP	SYNJ2BP	0.529605	4.01975	7.59009	3.5225e-13	-9.5922	1.31036e-14
NRIP1	NRIP1	0.393388	6.32379	16.0752	3.59906e-13	-9.58676	1.34148e-14
FAM120A	FAM120A	0.532819	14.1516	26.5599	3.60715e-13	-9.58578	1.34713e-14
CDC73	CDC73	0.51095	7.92737	15.515	3.64217e-13	-9.58309	1.36288e-14
PAFAH1B1	PAFAH1B1	0.602083	16.6127	27.592	3.73314e-13	-9.57692	1.39965e-14
CEP164	CEP164	1.6483	4.09599	2.48498	3.82015e-13	9.57098	1.43598e-14
ARFGEF2	ARFGEF2	0.595306	7.62388	12.8067	3.82015e-13	-9.57068	1.43787e-14
NUP133	NUP133	0.575188	8.12352	14.1232	3.90217e-13	-9.5653	1.4716e-14
ARL5A	ARL5A	0.524273	5.851	11.1602	4.01249e-13	-9.55839	1.51614e-14
RB1	RB1	0.532139	14.3309	26.9306	4.01422e-13	-9.55784	1.51974e-14
HMGCR	HMGCR	0.553198	5.16093	9.32927	4.02289e-13	-9.5569	1.52597e-14
ENPP4	ENPP4	0.379202	6.88609	18.1594	4.04069e-13	-9.55518	1.53729e-14
RAP2A	RAP2A	0.499684	13.9313	27.8803	4.04069e-13	-9.55498	1.53863e-14
CCDC14	CCDC14	2.15857	6.8773	3.18604	4.05828e-13	9.55309	1.55127e-14
VPS4B	VPS4B	0.538804	10.1501	18.8382	4.05828e-13	-9.5534	1.54919e-14
SMAP1	SMAP1	0.605257	2.18819	3.61531	4.2118e-13	-9.54404	1.61304e-14
AP3B1	AP3B1	0.611064	6.88106	11.2608	4.26301e-13	-9.5408	1.63578e-14
SMCR7L	SMCR7L	0.559651	6.53368	11.6745	4.26329e-13	-9.54034	1.63901e-14
RC3H2	RC3H2	0.526811	4.80479	9.12053	4.26906e-13	-9.53959	1.64435e-14
ACAP3	ACAP3	2.27967	6.52058	2.86032	4.28678e-13	9.5381	1.65496e-14
SLC25A37	SLC25A37	2.65415	12.4439	4.68847	4.28678e-13	9.53775	1.65745e-14
RAD23B	RAD23B	0.628385	20.1453	32.0588	4.30054e-13	-9.53657	1.66593e-14
KLHL9	KLHL9	0.520289	8.87494	17.0577	4.66262e-13	-9.51741	1.8096e-14
NPAT	NPAT	0.555422	3.26803	5.88387	4.76786e-13	-9.5118	1.85393e-14
DCAF10	DCAF10	0.603454	4.24662	7.03719	4.79019e-13	-9.51028	1.86612e-14
ROCK1	ROCK1	0.468257	4.45938	9.52336	5.11489e-13	-9.49466	1.99636e-14
ZFP91	ZFP91	0.525715	18.3792	34.9603	5.1241e-13	-9.49381	2.00371e-14
EPM2A	EPM2A	0.631359	2.28861	3.6249	5.15302e-13	-9.49207	2.01879e-14
ADAM10	ADAM10	0.534159	15.424	28.8753	5.63696e-13	-9.47086	2.21252e-14
SH2B1	SH2B1	2.11315	11.3737	5.38235	5.73508e-13	9.46644	2.25523e-14
TUBGCP6	TUBGCP6	2.43698	10.772	4.42022	5.77502e-13	9.4644	2.27516e-14
ZBTB33	ZBTB33	0.549005	5.11035	9.30838	5.82597e-13	-9.46194	2.2995e-14
TOPORS	TOPORS	0.565106	6.53844	11.5703	5.8459e-13	-9.46029	2.31593e-14
NCOR1	NCOR1	0.636945	9.21476	14.4671	5.8459e-13	-9.46054	2.3134e-14
RNF111	RNF111	0.619741	5.25881	8.4855	5.87913e-13	-9.45855	2.3334e-14
NPRL2	NPRL2	1.84742	7.87979	4.2653	5.96104e-13	9.45492	2.37027e-14
KLHDC10	KLHDC10	0.380943	8.39773	22.0446	6.012e-13	-9.45253	2.39494e-14
SLC13A1	SLC13A1	0.150351	1.91923	12.765	6.17304e-13	-9.44599	2.46361e-14
ZYG11B	ZYG11B	0.544424	6.09947	11.2035	6.21386e-13	-9.44404	2.48445e-14
MRPS25	MRPS25	1.74404	10.0341	5.75339	6.30507e-13	9.44024	2.52554e-14
ZNF517	ZNF517	1.60622	3.58337	2.23093	6.3801e-13	9.43705	2.56064e-14
GNA13	GNA13	0.465971	16.643	35.7168	6.3801e-13	-9.43666	2.56493e-14
MMADHC	MMADHC	0.540942	23.874	44.1342	6.517e-13	-9.43133	2.62474e-14
CCDC154	CCDC154	1.86755	2.01428	1.07857	6.54977e-13	9.42975	2.64274e-14
YLPM1	YLPM1	0.553595	5.45023	9.84514	6.58567e-13	-9.42806	2.66205e-14
TUBG2	TUBG2	1.9997	9.82762	4.91455	6.63772e-13	9.42582	2.68794e-14
ANKRD17	ANKRD17	0.591962	8.3809	14.1578	6.69574e-13	-9.42339	2.71634e-14
NAA10	NAA10	2.1984	7.76848	3.53369	6.70088e-13	9.4228	2.72334e-14
ZBTB6	ZBTB6	0.542878	3.36604	6.20036	6.75443e-13	-9.42054	2.75005e-14
IFNAR1	IFNAR1	0.511575	15.6365	30.5653	7.04648e-13	-9.41033	2.87411e-14
ASPSCR1	ASPSCR1	1.68419	3.13834	1.8634	7.49347e-13	9.3957	3.06192e-14
ZNF580	ZNF580	2.18856	15.7538	7.19825	7.64002e-13	9.3908	3.1274e-14
CLCN3	CLCN3	0.520255	10.9703	21.0863	7.69713e-13	-9.38867	3.15641e-14
FEM1B	FEM1B	0.598155	10.2637	17.1589	7.71684e-13	-9.38766	3.17014e-14
TNK2	TNK2	2.1831	6.50158	2.97814	7.78624e-13	9.38518	3.20436e-14
USP46	USP46	0.619455	2.97501	4.80263	8.00091e-13	-9.37848	3.29856e-14
VAMP3	VAMP3	0.573469	40.5412	70.6947	8.08342e-13	-9.3757	3.33849e-14
MUSTN1	MUSTN1	1.81962	2.1237	1.16711	8.16261e-13	9.37304	3.37718e-14
AGGF1	AGGF1	0.606655	7.17982	11.8351	8.25528e-13	-9.37002	3.42157e-14
DNAJA1	DNAJA1	0.528719	26.7716	50.6349	8.37918e-13	-9.36576	3.48519e-14
CLCN4	CLCN4	0.524217	3.23777	6.17639	8.37918e-13	-9.36605	3.48081e-14
RAB3GAP1	RAB3GAP1	0.676071	12.0662	17.8475	8.38167e-13	-9.36528	3.49236e-14
LMBRD2	LMBRD2	0.48886	4.3059	8.80806	8.65236e-13	-9.35753	3.61148e-14
AC133919.6	AC133919.6	1.85648	2.50213	1.34778	8.90345e-13	9.35051	3.72281e-14
ST20	ST20	2.01536	3.51539	1.7443	8.91911e-13	9.3497	3.73589e-14
LIN7B	LIN7B	1.79883	2.87787	1.59986	9.0676e-13	9.34548	3.80472e-14
SDE2	SDE2	0.521742	6.21402	11.9101	9.42189e-13	-9.33622	3.96028e-14
SETX	SETX	0.556615	7.87405	14.1463	9.43462e-13	-9.33551	3.97254e-14
C16ORF93	C16ORF93	1.62939	1.92273	1.18003	9.51051e-13	9.33326	4.01146e-14
PJA2	PJA2	0.45577	31.7964	69.764	9.63442e-13	-9.32952	4.07681e-14
AKAP11	AKAP11	0.503175	7.07323	14.0572	9.63442e-13	-9.32946	4.07784e-14
APPL1	APPL1	0.528158	5.80847	10.9976	9.6833e-13	-9.3279	4.10562e-14
ADM5	ADM5	1.65514	1.97715	1.19455	1.00596e-12	9.31869	4.27251e-14
EPS8	EPS8	0.512652	20.5498	40.0853	1.01389e-12	-9.31648	4.31362e-14
GDI2	GDI2	0.550008	36.9129	67.1134	1.01397e-12	-9.31606	4.32142e-14
RTEL1-TNFRSF6B	RTEL1-TNFRSF6B	1.84692	2.2022	1.19236	1.07023e-12	9.30319	4.56902e-14
RAB10	RAB10	0.540147	30.7581	56.9439	1.07834e-12	-9.30105	4.61154e-14
C15ORF38	C15ORF38	0.553221	5.1412	9.29321	1.10262e-12	-9.29551	4.72345e-14
ATP6V1A	ATP6V1A	0.486129	18.8959	38.8701	1.12464e-12	-9.29055	4.826e-14
NNT	NNT	0.426748	7.55605	17.7061	1.12891e-12	-9.28928	4.85257e-14
BIRC6	BIRC6	0.566478	5.33028	9.4095	1.13896e-12	-9.28684	4.90411e-14
AURKC	AURKC	1.55739	2.19218	1.4076	1.14117e-12	9.286	4.92199e-14
FAM98B	FAM98B	0.610455	5.0538	8.27874	1.14661e-12	-9.28451	4.95388e-14
PIK3CA	PIK3CA	0.540507	4.30119	7.95771	1.15928e-12	-9.28158	5.01707e-14
AP1G1	AP1G1	0.598206	10.08	16.8503	1.19352e-12	-9.27447	5.17401e-14
PLAA	PLAA	0.63893	7.62528	11.9344	1.1949e-12	-9.27381	5.18874e-14
HBP1	HBP1	0.485504	9.29071	19.1362	1.22216e-12	-9.26821	5.31609e-14
GSTCD	GSTCD	0.612568	2.04202	3.33355	1.23719e-12	-9.26484	5.39439e-14
RSF1	RSF1	0.634544	4.25826	6.71073	1.23719e-12	-9.26461	5.39959e-14
SMCR8	SMCR8	0.381536	2.74807	7.20266	1.27222e-12	-9.25778	5.56177e-14
DSCR3	DSCR3	0.626305	6.25724	9.99072	1.31044e-12	-9.25056	5.73843e-14
KDM5A	KDM5A	0.623784	5.40764	8.6691	1.31303e-12	-9.24972	5.75941e-14
DFNB59	DFNB59	1.75705	2.54587	1.44894	1.31561e-12	9.24888	5.78036e-14
EHHADH	EHHADH	0.274995	12.075	43.9098	1.32019e-12	-9.24769	5.81017e-14
TBX19	TBX19	1.76675	3.53855	2.00286	1.33314e-12	9.24506	5.87691e-14
CAPN10	CAPN10	1.83724	4.09374	2.22821	1.34766e-12	9.24217	5.95078e-14
SLC19A1	SLC19A1	1.77547	3.49493	1.96845	1.35526e-12	9.24049	5.99425e-14
LSM7	LSM7	2.29994	19.7523	8.58818	1.38302e-12	9.23543	6.12718e-14
MIB2	MIB2	2.12035	6.18349	2.91626	1.39145e-12	9.23326	6.18489e-14
XPO4	XPO4	0.572663	3.60763	6.29975	1.39145e-12	-9.23338	6.18182e-14
EPRS	EPRS	0.497827	19.6768	39.5253	1.39321e-12	-9.23259	6.20292e-14
MATR3	MATR3	0.567714	9.35022	16.47	1.40911e-12	-9.22959	6.28405e-14
INTS3	INTS3	1.97147	19.2086	9.74331	1.41241e-12	9.22867	6.30909e-14
C6ORF89	C6ORF89	0.553542	13.6422	24.6452	1.41555e-12	-9.22778	6.33347e-14
MEGF9	MEGF9	0.451802	5.04735	11.1716	1.42888e-12	-9.22524	6.40359e-14
ZNF579	ZNF579	2.37648	8.05564	3.38974	1.45334e-12	9.22095	6.52387e-14
RHPN1	RHPN1	3.07012	7.99708	2.60481	1.49015e-12	9.2148	6.69999e-14
GALK2	GALK2	0.621205	2.85955	4.60323	1.52309e-12	-9.20938	6.85924e-14
NBEAL1	NBEAL1	0.559441	1.69937	3.03762	1.54426e-12	-9.20582	6.9659e-14
KIF13B	KIF13B	0.524582	3.65266	6.96298	1.55319e-12	-9.20411	7.01757e-14
SDR39U1	SDR39U1	2.06078	7.4019	3.5918	1.56394e-12	9.20215	7.0776e-14
CCDC24	CCDC24	2.22531	5.47713	2.46129	1.56456e-12	9.20168	7.09185e-14
RPS7	RPS7	1.91033	2.93834	1.53813	1.57144e-12	9.2003	7.13456e-14
SLC40A1	SLC40A1	0.289924	26.9676	93.0163	1.58948e-12	-9.19729	7.22807e-14
USP37	USP37	0.536266	1.92028	3.58083	1.613e-12	-9.19353	7.34687e-14
HECTD1	HECTD1	0.583073	9.39981	16.1211	1.62935e-12	-9.19083	7.43323e-14
SLMO1	SLMO1	1.6978	2.28361	1.34504	1.64791e-12	9.18785	7.52998e-14
STAG2	STAG2	0.511082	12.8499	25.1425	1.66337e-12	-9.18533	7.61284e-14
WWC2	WWC2	0.505654	5.96741	11.8014	1.66606e-12	-9.18458	7.63733e-14
ARPP19	ARPP19	0.618326	14.5734	23.5691	1.6918e-12	-9.18068	7.76773e-14
FUT11	FUT11	0.518205	9.94483	19.1909	1.69289e-12	-9.18016	7.78512e-14
PTPRK	PTPRK	0.464658	8.77834	18.892	1.6944e-12	-9.17959	7.80447e-14
WIPF2	WIPF2	0.659287	9.37413	14.2186	1.69745e-12	-9.17844	7.84339e-14
TRABD	TRABD	2.37857	15.7165	6.60756	1.69745e-12	9.17877	7.83212e-14
TRMT61B	TRMT61B	0.598861	4.78991	7.99837	1.70737e-12	-9.17673	7.90171e-14
MFAP1	MFAP1	0.582861	12.7472	21.87	1.75367e-12	-9.1702	8.12881e-14
CYP7B1	CYP7B1	0.43137	2.99079	6.93324	1.80288e-12	-9.16345	8.37015e-14
SRP72	SRP72	0.582567	9.22654	15.8377	1.80495e-12	-9.16282	8.39295e-14
ZW10	ZW10	0.64305	5.61573	8.73296	1.80615e-12	-9.1623	8.41179e-14
TGFBR3	TGFBR3	0.445716	4.03297	9.0483	1.83094e-12	-9.1588	8.54065e-14
ZMPSTE24	ZMPSTE24	0.582054	20.6287	35.4411	1.84569e-12	-9.15658	8.62297e-14
STX16-NPEPL1	STX16-NPEPL1	2.46353	3.18505	1.29288	1.86254e-12	9.15413	8.71533e-14
USP21	USP21	1.69591	8.96933	5.2888	1.87129e-12	9.15268	8.76997e-14
SOWAHC	SOWAHC	0.373989	4.6057	12.3151	1.87316e-12	-9.15209	8.79244e-14
MTMR6	MTMR6	0.518099	7.96651	15.3764	1.87912e-12	-9.151	8.83416e-14
TDRD7	TDRD7	0.612009	5.851	9.56032	1.88321e-12	-9.15014	8.86719e-14
CTNNB1	CTNNB1	0.510074	39.2031	76.8577	1.88669e-12	-9.14917	8.90456e-14
HEG1	HEG1	0.415034	11.7856	28.3966	1.88669e-12	-9.14829	8.93882e-14
ZHX1	ZHX1	0.537274	6.45667	12.0174	1.88669e-12	-9.14856	8.92828e-14
AFG3L2	AFG3L2	0.499989	5.67753	11.3553	1.88669e-12	-9.14855	8.92864e-14
SLAIN2	SLAIN2	0.60982	6.73945	11.0515	1.91765e-12	-9.14417	9.09959e-14
UBR1	UBR1	0.581518	4.04992	6.9644	1.94156e-12	-9.14096	9.22722e-14
ACADSB	ACADSB	0.424911	5.37225	12.6432	1.97771e-12	-9.13635	9.41353e-14
IRF7	IRF7	3.31315	18.8993	5.70434	1.98971e-12	9.1346	9.48522e-14
EIF2C1	EIF2C1	0.704645	4.94258	7.01428	1.99788e-12	-9.1333	9.53878e-14
LDOC1L	LDOC1L	0.464878	5.95111	12.8014	2.0421e-12	-9.1279	9.76485e-14
DDX60	DDX60	0.405547	5.46416	13.4736	2.05426e-12	-9.12584	9.85274e-14
ACE2	ACE2	0.114734	5.38304	46.9176	2.05426e-12	-9.12583	9.85311e-14
SLC30A6	SLC30A6	0.598958	6.23559	10.4107	2.07312e-12	-9.12337	9.95874e-14
LEPROT	LEPROT	0.536036	30.5178	56.9323	2.08452e-12	-9.12156	1.0037e-13
STARD7	STARD7	0.652531	31.8893	48.8702	2.08452e-12	-9.1214	1.0044e-13
KIAA0391	KIAA0391	0.479061	8.82811	18.4279	2.13072e-12	-9.116	1.02823e-13
KLHL8	KLHL8	0.580719	4.53071	7.80189	2.13282e-12	-9.11542	1.0308e-13
CCDC159	CCDC159	1.94688	7.98688	4.10241	2.15037e-12	9.11318	1.04086e-13
TAOK1	TAOK1	0.595612	5.87346	9.86121	2.16511e-12	-9.11126	1.04958e-13
SFSWAP	SFSWAP	1.8001	6.92261	3.84567	2.16959e-12	9.11043	1.05334e-13
PANK1	PANK1	0.323946	3.605	11.1284	2.17566e-12	-9.10944	1.05788e-13
RAD52	RAD52	1.845	4.62422	2.50635	2.1917e-12	9.1074	1.06728e-13
LRCH1	LRCH1	0.548793	4.46345	8.1332	2.19559e-12	-9.10665	1.07078e-13
PANK3	PANK3	0.501354	5.82332	11.6152	2.22063e-12	-9.10368	1.08462e-13
INE1	INE1	1.8081	2.99898	1.65864	2.25822e-12	9.09947	1.10463e-13
KL	KL	0.213305	6.97203	32.6857	2.25944e-12	-9.099	1.10689e-13
PAIP2	PAIP2	0.56192	13.9848	24.8876	2.27433e-12	-9.09714	1.11585e-13
ANKDD1A	ANKDD1A	1.79777	3.19261	1.77587	2.29381e-12	9.09483	1.12708e-13
SLC39A9	SLC39A9	0.590712	12.7332	21.5557	2.33885e-12	-9.08974	1.15224e-13
ACLY	ACLY	0.483866	68.1073	140.757	2.33885e-12	-9.08966	1.15264e-13
DGKZ	DGKZ	1.98461	4.67426	2.35525	2.34594e-12	9.08862	1.15785e-13
SLC39A8	SLC39A8	0.393072	5.74839	14.6243	2.36219e-12	-9.08669	1.1676e-13
STX12	STX12	0.593488	17.0361	28.7051	2.38821e-12	-9.08359	1.18341e-13
CRNKL1	CRNKL1	0.653771	8.22041	12.5738	2.38821e-12	-9.08348	1.18396e-13
GPN3	GPN3	0.538845	9.41525	17.473	2.41339e-12	-9.08073	1.19821e-13
SLC25A24	SLC25A24	0.436908	6.32725	14.4819	2.45349e-12	-9.07659	1.21992e-13
OTUD7B	OTUD7B	0.670235	3.71719	5.54609	2.4546e-12	-9.07614	1.22227e-13
ZNF366	ZNF366	0.475181	1.7738	3.73289	2.45727e-12	-9.07555	1.2254e-13
CDRT4	CDRT4	1.8848	2.46229	1.30639	2.46289e-12	9.07469	1.23e-13
GET4	GET4	2.1458	3.52373	1.64215	2.46858e-12	9.07382	1.23465e-13
ERC1	ERC1	0.570823	4.59647	8.05236	2.49121e-12	-9.07114	1.24909e-13
SLC25A29	SLC25A29	2.30884	5.33903	2.31243	2.49121e-12	9.07104	1.24962e-13
FNBP4	FNBP4	2.10781	13.5356	6.42164	2.50647e-12	9.06896	1.26094e-13
NOL3	NOL3	2.83901	63.5231	22.3751	2.50647e-12	9.06918	1.25973e-13
GOLGA8A	GOLGA8A	2.28523	2.65301	1.16094	2.52205e-12	9.0672	1.27063e-13
NCKAP1	NCKAP1	0.5337	22.9852	43.0676	2.56277e-12	-9.06317	1.29302e-13
STAM	STAM	0.601186	6.86852	11.425	2.62784e-12	-9.05706	1.32777e-13
SYPL1	SYPL1	0.505594	39.6996	78.5206	2.66816e-12	-9.05322	1.3501e-13
LRP2	LRP2	0.155226	11.5451	74.376	2.7086e-12	-9.04942	1.37255e-13
SLC27A2	SLC27A2	0.17632	5.61471	31.8438	2.75562e-12	-9.04512	1.39839e-13
PVRL3	PVRL3	0.423854	2.88997	6.8183	2.81257e-12	-9.04007	1.42935e-13
DDX21	DDX21	0.449703	12.8851	28.6525	2.81721e-12	-9.03936	1.43377e-13
JMJD7-PLA2G4B	JMJD7-PLA2G4B	1.86831	2.41206	1.29104	2.8232e-12	9.03821	1.44096e-13
YES1	YES1	0.4746	6.46138	13.6144	2.8232e-12	-9.03843	1.43955e-13
NIPA2	NIPA2	0.504467	9.08459	18.0083	2.90142e-12	-9.03125	1.48513e-13
DDX3X	DDX3X	0.389946	19.374	49.6839	2.90142e-12	-9.03158	1.48301e-13
CNOT1	CNOT1	0.516224	13.6745	26.4896	2.94087e-12	-9.0276	1.50885e-13
NF1	NF1	0.673097	4.05436	6.02344	2.94087e-12	-9.02748	1.50963e-13
PAFAH2	PAFAH2	0.624735	6.02648	9.64646	2.96265e-12	-9.02545	1.52298e-13
ZNF814	ZNF814	1.66933	2.75812	1.65223	3.02417e-12	9.02039	1.55682e-13
FRK	FRK	0.486928	2.28528	4.69325	3.02582e-12	-9.01994	1.55989e-13
PHACTR2	PHACTR2	0.505974	4.04697	7.99837	3.02888e-12	-9.01938	1.56368e-13
IPP	IPP	0.587665	3.10361	5.28126	3.04797e-12	-9.0176	1.57577e-13
COL7A1	COL7A1	2.10162	2.35338	1.1198	3.08749e-12	9.01398	1.60072e-13
CTNND1	CTNND1	0.543012	26.0016	47.884	3.08749e-12	-9.01399	1.60071e-13
FNDC3A	FNDC3A	0.530606	11.0345	20.796	3.08816e-12	-9.01361	1.60333e-13
PDZK1	PDZK1	0.263374	7.37898	28.0171	3.12617e-12	-9.01047	1.62535e-13
GFPT1	GFPT1	0.486171	12.4144	25.5351	3.13792e-12	-9.00928	1.63376e-13
RNF166	RNF166	1.89352	7.1772	3.79041	3.14825e-12	9.0082	1.64144e-13
LANCL1	LANCL1	0.514658	12.494	24.2762	3.16457e-12	-9.00668	1.65227e-13
CUL3	CUL3	0.637157	5.92727	9.30268	3.17404e-12	-9.00567	1.65954e-13
DNASE1	DNASE1	1.77675	2.46904	1.38963	3.23089e-12	9.00126	1.69163e-13
KIAA0895L	KIAA0895L	2.97769	8.70499	2.9234	3.27024e-12	8.99815	1.71463e-13
NAA15	NAA15	0.591232	4.90664	8.29902	3.29974e-12	-8.99576	1.73251e-13
TSN	TSN	0.639795	16.6127	25.9656	3.31264e-12	-8.99454	1.74171e-13
KIF16B	KIF16B	0.633565	4.24043	6.69297	3.3315e-12	-8.99291	1.75406e-13
TMOD3	TMOD3	0.593819	9.4721	15.9511	3.37139e-12	-8.98985	1.77754e-13
TJP2	TJP2	0.501187	10.1501	20.2521	3.38041e-12	-8.98891	1.78476e-13
UTP20	UTP20	0.620559	3.52116	5.67418	3.48184e-12	-8.98179	1.84087e-13
ZNF264	ZNF264	0.589098	2.4059	4.08405	3.48552e-12	-8.98122	1.84537e-13
IBTK	IBTK	0.548905	7.87979	14.3555	3.48556e-12	-8.9805	1.85113e-13
ROBO3	ROBO3	2.15797	3.0215	1.40016	3.48556e-12	8.98027	1.85304e-13
PRR14	PRR14	1.83511	14.2474	7.76381	3.48556e-12	8.98063	1.85012e-13
FBXW2	FBXW2	0.621345	5.37225	8.64616	3.50151e-12	-8.9789	1.86409e-13
FAM160A1	FAM160A1	0.600483	1.40137	2.33375	3.56302e-12	-8.97457	1.89944e-13
NCOA1	NCOA1	0.604737	7.28669	12.0493	3.68424e-12	-8.96655	1.96676e-13
HIPK2	HIPK2	0.375147	18.6425	49.694	3.72156e-12	-8.96391	1.98941e-13
TRMT1L	TRMT1L	0.551876	6.96186	12.6149	3.7893e-12	-8.95944	2.02839e-13
KIAA0196	KIAA0196	0.560162	9.37755	16.7408	3.8331e-12	-8.95648	2.05465e-13
IL6ST	IL6ST	0.524177	23.3997	44.6409	3.84171e-12	-8.95534	2.06489e-13
ATP11C	ATP11C	0.501171	4.7777	9.53307	3.84171e-12	-8.95553	2.06321e-13
SLC17A5	SLC17A5	0.469076	8.07182	17.2079	3.85055e-12	-8.95386	2.07821e-13
WAC	WAC	0.646731	14.515	22.4436	3.85055e-12	-8.95386	2.07821e-13
ATP2A1	ATP2A1	1.73951	1.95028	1.12117	3.85055e-12	8.95412	2.07582e-13
BZRAP1	BZRAP1	2.07447	3.74304	1.80434	3.85055e-12	8.95356	2.08092e-13
ARFGAP1	ARFGAP1	2.2806	17.2677	7.57155	3.85287e-12	8.95311	2.085e-13
ARHGEF39	ARHGEF39	1.56585	2.36759	1.51201	3.89876e-12	8.95007	2.11269e-13
SNX13	SNX13	0.574454	3.03199	5.27803	3.90497e-12	-8.94939	2.11891e-13
DAZAP1	DAZAP1	1.54614	11.6424	7.52999	3.92324e-12	8.94801	2.1317e-13
MFAP3	MFAP3	0.5331	8.87008	16.6387	3.9688e-12	-8.94504	2.15936e-13
SNRPA1	SNRPA1	2.12454	3.5045	1.64953	4.0437e-12	8.94042	2.20307e-13
ALDH6A1	ALDH6A1	0.302547	4.51751	14.9316	4.049e-12	-8.93963	2.21065e-13
KAT7	KAT7	0.57935	2.97664	5.13789	4.049e-12	-8.9395	2.21189e-13
PRKDC	PRKDC	0.510785	5.69932	11.1579	4.14324e-12	-8.9339	2.2664e-13
MYCBP2	MYCBP2	0.549406	4.08256	7.43086	4.15287e-12	-8.93305	2.27471e-13
NDUFA13	NDUFA13	1.6745	2.79101	1.66677	4.24797e-12	8.92753	2.32991e-13
UBE3C	UBE3C	0.634803	7.56984	11.9247	4.25487e-12	-8.92685	2.33681e-13
WRAP73	WRAP73	1.53044	3.60237	2.35381	4.26107e-12	8.92621	2.34334e-13
CRK	CRK	0.637691	20.6362	32.3608	4.27466e-12	-8.92517	2.35394e-13
FRS2	FRS2	0.619089	4.96788	8.0245	4.37192e-12	-8.91949	2.41276e-13
SMG9	SMG9	1.75062	7.74442	4.42382	4.37192e-12	8.91938	2.41391e-13
A1CF	A1CF	0.309924	1.89557	6.11625	4.37339e-12	-8.91869	2.42112e-13
SPG11	SPG11	0.56999	6.2265	10.9239	4.37339e-12	-8.91899	2.41801e-13
SH3D21	SH3D21	2.26244	7.31332	3.23249	4.39694e-12	8.91694	2.43962e-13
ANO6	ANO6	0.53777	22.1537	41.1954	4.39694e-12	-8.91685	2.4406e-13
TFAM	TFAM	0.576634	6.0474	10.4874	4.42788e-12	-8.91493	2.46101e-13
CTSO	CTSO	0.44085	26.7033	60.5724	4.42848e-12	-8.9144	2.46671e-13
RCN3	RCN3	3.4577	21.5793	6.24095	4.42848e-12	8.91429	2.46783e-13
SLCO4C1	SLCO4C1	0.249979	6.66245	26.6521	4.43355e-12	-8.91373	2.4739e-13
OSBPL7	OSBPL7	1.87639	4.41486	2.35285	4.48262e-12	8.91089	2.50457e-13
SLC35D1	SLC35D1	0.490752	5.55562	11.3206	4.502e-12	-8.90949	2.5199e-13
FLT3LG	FLT3LG	1.61021	3.15671	1.96044	4.502e-12	8.9093	2.52199e-13
TEAD1	TEAD1	0.562795	8.77994	15.6006	4.52943e-12	-8.9076	2.54067e-13
SLC17A9	SLC17A9	3.15671	5.42048	1.71713	4.53631e-12	8.90695	2.54786e-13
MGAT4A	MGAT4A	0.529099	8.261	15.6133	4.54998e-12	-8.90596	2.55886e-13
CCDC6	CCDC6	0.577278	6.39805	11.0831	4.57406e-12	-8.90444	2.57576e-13
PNKP	PNKP	2.02481	10.8627	5.36482	4.67299e-12	8.89922	2.63489e-13
CDKL5	CDKL5	0.463428	1.61211	3.47865	4.71817e-12	-8.8967	2.66382e-13
MYPOP	MYPOP	1.69524	5.49214	3.23975	4.72901e-12	8.89588	2.6734e-13
ZBTB48	ZBTB48	1.88668	7.75573	4.11078	4.81208e-12	8.89157	2.72388e-13
HIPK3	HIPK3	0.566393	16.2916	28.7637	4.82767e-12	-8.89053	2.73624e-13
HERC3	HERC3	0.553815	5.69205	10.2779	4.83435e-12	-8.88991	2.74357e-13
EIF5	EIF5	0.572012	12.9063	22.5629	4.84241e-12	-8.88894	2.75524e-13
C19ORF18	C19ORF18	1.85093	2.56217	1.38426	4.84241e-12	8.88902	2.75418e-13
HINT3	HINT3	0.492228	8.0395	16.3329	4.93823e-12	-8.88383	2.81699e-13
C9ORF64	C9ORF64	0.530441	5.87775	11.0809	4.93823e-12	-8.88391	2.81609e-13
ENDOD1	ENDOD1	0.45139	16.1025	35.6731	5.16016e-12	-8.87333	2.94848e-13
SNRPA	SNRPA	2.06323	25.2076	12.2175	5.16016e-12	8.87313	2.95115e-13
ITCH	ITCH	0.622901	9.1411	14.6751	5.17942e-12	-8.87197	2.96595e-13
PCGF5	PCGF5	0.520579	10.3596	19.9001	5.2089e-12	-8.87037	2.98665e-13
ASAH2B	ASAH2B	0.618844	1.10957	1.79297	5.44117e-12	-8.86004	3.12381e-13
SNIP1	SNIP1	0.683247	5.27226	7.71647	5.47757e-12	-8.85821	3.14872e-13
BCL2L12	BCL2L12	1.85236	5.49414	2.96602	5.49793e-12	8.85707	3.16445e-13
PCSK4	PCSK4	1.8526	2.78237	1.50187	5.63984e-12	8.85091	3.25026e-13
NUCKS1	NUCKS1	0.576393	42.1935	73.2026	5.64701e-12	-8.85031	3.2587e-13
FBXL8	FBXL8	1.95995	4.69305	2.39447	5.64701e-12	8.85003	3.26266e-13
C8ORF73	C8ORF73	1.73385	2.81607	1.62417	5.65275e-12	8.84951	3.27012e-13
ANKFY1	ANKFY1	0.593596	4.14333	6.98004	5.67909e-12	-8.84815	3.28951e-13
POU6F1	POU6F1	1.73733	5.21107	2.99947	5.69627e-12	8.84716	3.30363e-13
ARHGAP4	ARHGAP4	2.62506	12.9063	4.91655	5.70182e-12	8.84665	3.31103e-13
AP3M1	AP3M1	0.591149	9.31107	15.7508	5.7166e-12	-8.84574	3.32404e-13
HCCS	HCCS	0.640647	8.86361	13.8354	5.7166e-12	-8.84547	3.32799e-13
MUS81	MUS81	1.76943	9.29919	5.25548	5.72218e-12	8.84496	3.33543e-13
TM7SF3	TM7SF3	0.450577	26.4705	58.7481	5.72843e-12	-8.84442	3.34326e-13
TMEM44	TMEM44	2.36538	9.52929	4.02864	5.73625e-12	8.84381	3.35203e-13
APPBP2	APPBP2	0.611392	5.48713	8.97482	5.77939e-12	-8.8418	3.38147e-13
MSH3	MSH3	0.538221	3.92913	7.30023	5.93174e-12	-8.83553	3.47495e-13
C1ORF210	C1ORF210	0.257161	2.41778	9.40183	5.93974e-12	-8.83464	3.48834e-13
ABHD16B	ABHD16B	2.16621	6.61643	3.05439	5.93974e-12	8.83468	3.48779e-13
NME4	NME4	2.76401	42.3708	15.3295	6.05511e-12	8.82993	3.56053e-13
IARS	IARS	0.6037	10.9763	18.1817	6.06421e-12	-8.8293	3.57032e-13
MYO6	MYO6	0.420769	10.7269	25.4935	6.10045e-12	-8.82764	3.59612e-13
ADAMTS13	ADAMTS13	1.55082	1.93752	1.24935	6.31096e-12	8.81955	3.72483e-13
DDX1	DDX1	0.659881	26.1299	39.5979	6.35953e-12	-8.8175	3.75816e-13
RNF11	RNF11	0.53444	26.1395	48.91	6.72314e-12	-8.80442	3.97796e-13
YTHDF2	YTHDF2	0.60477	4.7145	7.79553	6.72619e-12	-8.80404	3.98469e-13
TBC1D14	TBC1D14	0.427563	4.32953	10.1261	6.75404e-12	-8.8028	4.00613e-13
DDX39A	DDX39A	2.08106	18.8339	9.05015	6.75823e-12	8.80237	4.01357e-13
SMC2	SMC2	0.516794	3.71244	7.18359	6.86039e-12	-8.79864	4.07926e-13
SUCLA2	SUCLA2	0.549996	6.50395	11.8255	7.11104e-12	-8.7901	4.23351e-13
SPCS3	SPCS3	0.528356	17.4609	33.0475	7.16206e-12	-8.78817	4.26912e-13
BTBD1	BTBD1	0.566102	12.6614	22.366	7.21e-12	-8.78636	4.30298e-13
HIPK1	HIPK1	0.603402	9.62888	15.9577	7.33173e-12	-8.78222	4.381e-13
RPS6KA3	RPS6KA3	0.513864	7.95634	15.4834	7.39928e-12	-8.77983	4.42678e-13
POLM	POLM	1.9701	9.09288	4.61545	7.46482e-12	8.77752	4.47146e-13
CEBPZ	CEBPZ	0.516678	12.6199	24.4251	7.5112e-12	-8.77582	4.50474e-13
VPS26A	VPS26A	0.570333	13.8908	24.3555	7.68406e-12	-8.7703	4.61404e-13
C1ORF204	C1ORF204	1.62294	2.50853	1.54567	7.69207e-12	8.76978	4.62448e-13
TNFRSF18	TNFRSF18	2.01138	2.9037	1.44363	7.72501e-12	8.76852	4.64994e-13
CLASP1	CLASP1	0.547887	4.34218	7.92533	7.87775e-12	-8.76338	4.75492e-13
PRKAR2A	PRKAR2A	0.628082	6.5468	10.4235	7.87775e-12	-8.7634	4.75462e-13
CDYL2	CDYL2	0.452141	1.9949	4.41212	7.87775e-12	-8.76318	4.75919e-13
DYNC1H1	DYNC1H1	0.501693	13.9874	27.8803	7.95776e-12	-8.76058	4.81335e-13
CORO7	CORO7	1.70077	3.79045	2.22866	7.97248e-12	8.75987	4.82809e-13
PCBP4	PCBP4	2.08165	7.16935	3.44408	8.04914e-12	8.75739	4.88041e-13
EGLN1	EGLN1	0.552349	14.7633	26.7283	8.07104e-12	-8.75649	4.8996e-13
RHOT2	RHOT2	2.31524	18.6052	8.03596	8.16804e-12	8.75347	4.96446e-13
METTL24	METTL24	0.551307	1.53912	2.79176	8.2863e-12	-8.74988	5.04241e-13
DNAJC4	DNAJC4	2.23263	20.2263	9.05938	8.29278e-12	8.74943	5.05243e-13
DUSP16	DUSP16	0.493439	5.20347	10.5453	8.47504e-12	-8.74415	5.16968e-13
GPR173	GPR173	2.05512	2.63277	1.28107	8.58458e-12	8.74092	5.24278e-13
ZNF573	ZNF573	0.71043	2.13613	3.00681	8.6052e-12	-8.74009	5.26167e-13
AMD1	AMD1	0.403858	14.1594	35.0603	8.65194e-12	-8.73831	5.30271e-13
M6PR	M6PR	0.444498	19.8064	44.5591	8.65194e-12	-8.7383	5.30293e-13
DONSON	DONSON	1.71546	4.70591	2.74324	8.78601e-12	8.73449	5.39153e-13
ADD3	ADD3	0.46421	16.2322	34.9675	8.83353e-12	-8.7327	5.43363e-13
RHBDD3	RHBDD3	1.99443	6.93651	3.47795	8.83353e-12	8.73294	5.42793e-13
WDR3	WDR3	0.572577	6.64788	11.6105	8.98025e-12	-8.72864	5.53045e-13
AP5Z1	AP5Z1	1.919	7.46154	3.88824	9.09947e-12	8.72533	5.61054e-13
ZNF121	ZNF121	1.80802	7.70076	4.25922	9.11707e-12	8.72461	5.62807e-13
RAB4B	RAB4B	1.85139	5.15811	2.78608	9.26606e-12	8.72061	5.72682e-13
ZC3HAV1	ZC3HAV1	0.576238	6.34112	11.0043	9.30536e-12	-8.71937	5.75793e-13
ETV3	ETV3	0.598476	4.76638	7.9642	9.37828e-12	-8.7173	5.80992e-13
ZDHHC20	ZDHHC20	0.426757	3.10022	7.26459	9.49967e-12	-8.71407	5.89208e-13
VTA1	VTA1	0.560216	9.00375	16.0719	9.72879e-12	-8.70832	6.04131e-13
CBL	CBL	0.508085	3.60698	7.09915	9.7635e-12	-8.70723	6.07002e-13
WDR72	WDR72	0.261628	3.00008	11.467	9.81721e-12	-8.7057	6.1106e-13
EVL	EVL	2.37992	13.359	5.6132	9.83272e-12	8.70506	6.12745e-13
DCAF15	DCAF15	1.90099	11.8567	6.23713	9.97065e-12	8.70159	6.2207e-13
ITPR2	ITPR2	0.485358	2.83721	5.84561	1.0117e-11	-8.69797	6.31944e-13
TMEM30A	TMEM30A	0.531626	40.7265	76.6074	1.02175e-11	-8.69543	6.38965e-13
AFTPH	AFTPH	0.533741	12.3309	23.1029	1.02353e-11	-8.69476	6.4083e-13
PDCL	PDCL	0.587293	7.85826	13.3805	1.03205e-11	-8.69258	6.46919e-13
ZFPM1	ZFPM1	1.63677	2.43727	1.48907	1.03274e-11	8.69216	6.4811e-13
STX1A	STX1A	1.61758	2.24602	1.3885	1.03617e-11	8.69113	6.51022e-13
ZNHIT1	ZNHIT1	2.27647	20.1085	8.83323	1.04141e-11	8.6897	6.55078e-13
RGP1	RGP1	0.539527	5.16753	9.57788	1.04825e-11	-8.68793	6.60143e-13
NAA30	NAA30	0.593768	3.98543	6.7121	1.05186e-11	-8.68687	6.63187e-13
AKIRIN1	AKIRIN1	0.53747	8.23242	15.317	1.05366e-11	-8.68621	6.65094e-13
UCHL5	UCHL5	0.558524	6.55516	11.7366	1.06056e-11	-8.68444	6.7023e-13
STAG1	STAG1	0.548528	4.63182	8.44409	1.07472e-11	-8.68113	6.79965e-13
CPSF3L	CPSF3L	1.9008	12.5213	6.58739	1.0803e-11	8.67967	6.84286e-13
SLC30A4	SLC30A4	0.651342	2.87262	4.41032	1.09509e-11	-8.67628	6.94454e-13
ANKS4B	ANKS4B	0.302187	2.53614	8.3926	1.10388e-11	-8.67418	7.00839e-13
RNF38	RNF38	0.554666	8.41307	15.1678	1.10894e-11	-8.67286	7.04863e-13
NKTR	NKTR	2.1452	7.21263	3.36221	1.11643e-11	8.67105	7.10442e-13
UEVLD	UEVLD	0.522852	3.705	7.08614	1.11811e-11	-8.67044	7.12329e-13
SAMD1	SAMD1	2.09006	17.5375	8.39089	1.12798e-11	8.66815	7.1944e-13
EXOC5	EXOC5	0.5546	3.89488	7.02286	1.13318e-11	-8.66683	7.23587e-13
LRRC8C	LRRC8C	0.53105	3.57684	6.73541	1.16307e-11	-8.66058	7.43529e-13
GCNT2	GCNT2	0.542371	2.87787	5.30608	1.18316e-11	-8.65638	7.57238e-13
SELRC1	SELRC1	0.56352	4.0095	7.11509	1.1908e-11	-8.65464	7.62998e-13
GFM2	GFM2	0.570272	5.53034	9.69773	1.19169e-11	-8.65421	7.64438e-13
ZNF341	ZNF341	1.375	2.21509	1.61098	1.22824e-11	8.647	7.88788e-13
TRPT1	TRPT1	2.10029	22.4711	10.6991	1.23784e-11	8.64495	7.95861e-13
PCCA	PCCA	0.479293	4.85235	10.124	1.28133e-11	-8.63675	8.24761e-13
TMTC2	TMTC2	0.55615	3.6868	6.62915	1.28795e-11	-8.63504	8.30906e-13
GOSR1	GOSR1	0.703595	5.90138	8.38747	1.28795e-11	-8.63529	8.30016e-13
NARF	NARF	1.71612	11.874	6.91912	1.29173e-11	8.63411	8.34287e-13
AMOTL1	AMOTL1	0.493333	5.19493	10.5303	1.29463e-11	-8.63333	8.37107e-13
GINM1	GINM1	0.512476	22.8681	44.6227	1.29582e-11	-8.63286	8.38828e-13
BPNT1	BPNT1	0.540066	5.83502	10.8043	1.30648e-11	-8.63072	8.46684e-13
ANKRD16	ANKRD16	1.50231	4.4197	2.94193	1.30933e-11	8.6297	8.50448e-13
DBF4B	DBF4B	1.45478	2.19338	1.5077	1.30933e-11	8.62981	8.50038e-13
NBAS	NBAS	0.594202	5.1902	8.73474	1.31609e-11	-8.62825	8.55807e-13
CLDN15	CLDN15	2.08048	6.27095	3.01418	1.31906e-11	8.62748	8.58702e-13
KIAA2018	KIAA2018	0.671265	2.59889	3.87163	1.34735e-11	-8.62214	8.78877e-13
ZMYND19	ZMYND19	1.70202	6.60437	3.88032	1.34735e-11	8.62208	8.79093e-13
IFI30	IFI30	1.96957	2.23539	1.13496	1.34812e-11	8.62169	8.80584e-13
SPATA25	SPATA25	1.913	2.94424	1.53907	1.36844e-11	8.61799	8.94859e-13
SOX12	SOX12	2.03297	11.2315	5.52465	1.38006e-11	8.6158	9.03463e-13
VPS9D1	VPS9D1	2.07244	8.8072	4.24968	1.38933e-11	8.614	9.10552e-13
SPG7	SPG7	1.95941	12.8522	6.55924	1.43658e-11	8.60606	9.42568e-13
RAPGEF2	RAPGEF2	0.515692	6.1307	11.8883	1.4389e-11	-8.60543	9.45145e-13
WDR52	WDR52	1.68827	2.29405	1.35882	1.43953e-11	8.60481	9.47669e-13
PTPRB	PTPRB	0.313327	5.75049	18.353	1.43953e-11	-8.605	9.4691e-13
GRSF1	GRSF1	0.636214	11.3966	17.9131	1.46522e-11	-8.60049	9.65653e-13
PRKCE	PRKCE	0.579848	2.47625	4.27052	1.46638e-11	-8.60006	9.6749e-13
DUSP3	DUSP3	0.569055	25.3876	44.6136	1.46876e-11	-8.59943	9.70142e-13
POLR3B	POLR3B	0.686326	2.48077	3.61457	1.4974e-11	-8.59473	9.90155e-13
PDE12	PDE12	0.595299	4.37159	7.34351	1.51004e-11	-8.59241	1.00024e-12
CBLN3	CBLN3	2.24811	7.12762	3.17049	1.51004e-11	8.59229	1.00072e-12
VMAC	VMAC	1.4853	3.03365	2.04244	1.5418e-11	8.58726	1.0229e-12
MTPN	MTPN	0.487137	34.228	70.2636	1.54216e-11	-8.58695	1.02427e-12
BCL2L2-PABPN1	BCL2L2-PABPN1	2.62461	4.46019	1.69937	1.54721e-11	8.58572	1.02976e-12
MAN2C1	MAN2C1	2.516	16.713	6.64268	1.54721e-11	8.58569	1.02989e-12
RHBDF1	RHBDF1	2.07892	7.50522	3.61015	1.56328e-11	8.58306	1.04173e-12
COMTD1	COMTD1	2.54327	9.27378	3.64639	1.56473e-11	8.5826	1.04384e-12
XRCC5	XRCC5	0.611911	36.7114	59.9948	1.57322e-11	-8.58087	1.05171e-12
EIF2S1	EIF2S1	0.593819	10.51	17.6989	1.57322e-11	-8.58085	1.05181e-12
2016-03-08	2016-03-08	0.618738	7.90138	12.7702	1.58036e-11	-8.57931	1.0589e-12
FKBP11	FKBP11	2.27788	7.90138	3.46874	1.58036e-11	8.57939	1.05851e-12
CYHR1	CYHR1	1.79084	5.56779	3.10904	1.58636e-11	8.57819	1.06408e-12
NAT6	NAT6	1.73578	5.38893	3.10461	1.61212e-11	8.57398	1.08372e-12
NUP153	NUP153	0.576999	9.5206	16.5002	1.61212e-11	-8.57399	1.08366e-12
CNOT6L	CNOT6L	0.58432	5.05933	8.6585	1.64712e-11	-8.56879	1.10845e-12
SC5DL	SC5DL	0.527721	4.82587	9.14473	1.67097e-11	-8.56524	1.12572e-12
KIAA1737	KIAA1737	0.61515	3.664	5.95628	1.68245e-11	-8.56342	1.13469e-12
MIPEP	MIPEP	0.554517	4.20884	7.59009	1.6914e-11	-8.56195	1.14197e-12
OXLD1	OXLD1	2.18922	14.2111	6.4914	1.70348e-11	8.56006	1.15137e-12
SLC12A6	SLC12A6	0.473781	2.82946	5.97209	1.71835e-11	-8.55782	1.16268e-12
UNKL	UNKL	1.6159	3.46446	2.14398	1.74677e-11	8.5538	1.18319e-12
ATP5F1	ATP5F1	0.538538	7.94184	14.747	1.75747e-11	-8.55215	1.19173e-12
PCGF3	PCGF3	1.7293	11.2233	6.49008	1.75959e-11	8.55162	1.19445e-12
RAB6A	RAB6A	0.56985	9.27886	16.283	1.7677e-11	-8.55032	1.20125e-12
KLF10	KLF10	0.328383	18.0404	54.937	1.82294e-11	-8.543	1.24013e-12
TRIP4	TRIP4	0.654129	8	12.23	1.82405e-11	-8.54261	1.24221e-12
INPP5E	INPP5E	1.97638	7.77131	3.93208	1.85466e-11	8.53854	1.26442e-12
SORL1	SORL1	0.409777	5.22439	12.7494	1.85523e-11	-8.53822	1.26616e-12
RAB24	RAB24	2.14928	6.89111	3.20624	1.85927e-11	8.53747	1.27029e-12
RBM47	RBM47	0.476544	11.4257	23.9762	1.86645e-11	-8.53634	1.27656e-12
LYSMD3	LYSMD3	0.473521	7.91581	16.7169	1.89727e-11	-8.53233	1.29902e-12
TRAPPC11	TRAPPC11	0.644155	6.86101	10.6512	1.90778e-11	-8.53082	1.30762e-12
BRSK1	BRSK1	1.57311	2.09828	1.33384	1.93751e-11	8.52702	1.32942e-12
C10ORF118	C10ORF118	0.563073	3.29016	5.84322	1.96306e-11	-8.52376	1.34838e-12
ENTPD5	ENTPD5	0.346526	5.09359	14.699	1.98168e-11	-8.52135	1.36262e-12
GPS2	GPS2	1.6899	1.98076	1.17212	1.9849e-11	8.52073	1.36629e-12
ITGA2	ITGA2	0.447532	4.51421	10.0869	1.98579e-11	-8.52038	1.36836e-12
CYFIP2	CYFIP2	0.415997	11.1234	26.7392	2.00937e-11	-8.51743	1.38608e-12
CLPX	CLPX	0.665906	7.12892	10.7056	2.02569e-11	-8.51532	1.39882e-12
GTF2H3	GTF2H3	0.569275	4.7777	8.3926	2.03486e-11	-8.51404	1.40664e-12
ATXN7L3B	ATXN7L3B	0.643782	33.2556	51.6567	2.04145e-11	-8.51306	1.41269e-12
SMC1A	SMC1A	0.584301	8.09394	13.8523	2.09605e-11	-8.50675	1.45201e-12
PAQR6	PAQR6	2.66465	3.72941	1.39959	2.10604e-11	8.50541	1.46047e-12
TTC39B	TTC39B	0.576535	2.11172	3.66279	2.11487e-11	-8.50421	1.46815e-12
KDM1B	KDM1B	0.525698	5.03815	9.58374	2.1591e-11	-8.49921	1.50043e-12
LACE1	LACE1	0.73009	1.58586	2.17214	2.19613e-11	-8.49506	1.52777e-12
DENND5B	DENND5B	0.565622	2.9799	5.26836	2.21944e-11	-8.49239	1.54561e-12
YIPF6	YIPF6	0.643844	8.26401	12.8354	2.22193e-11	-8.49189	1.54897e-12
SNAP29	SNAP29	0.711338	7.81823	10.9909	2.24219e-11	-8.48957	1.56474e-12
PTPLAD1	PTPLAD1	0.498067	8.31087	16.6863	2.25457e-11	-8.48806	1.57503e-12
FBXO46	FBXO46	1.67396	6.65638	3.97642	2.25757e-11	8.48751	1.57878e-12
LMBRD1	LMBRD1	0.483793	27.3142	56.4585	2.28234e-11	-8.48476	1.59777e-12
TMEM135	TMEM135	0.516517	7.74866	15.0017	2.3449e-11	-8.47831	1.64329e-12
ENAM	ENAM	0.431902	1.39754	3.23579	2.3542e-11	-8.47708	1.65209e-12
IL11RA	IL11RA	1.89592	3.84476	2.02792	2.3542e-11	8.47692	1.65325e-12
SERTAD2	SERTAD2	0.58395	10.5869	18.1298	2.36402e-11	-8.47573	1.66188e-12
NEBL	NEBL	0.367623	3.25791	8.86209	2.37351e-11	-8.47457	1.67028e-12
SLC16A4	SLC16A4	0.348787	19.0134	54.513	2.46187e-11	-8.4653	1.739e-12
PIK3C2A	PIK3C2A	0.529781	8.81846	16.6455	2.46187e-11	-8.46556	1.73707e-12
AP5M1	AP5M1	0.596169	7.11204	11.9296	2.46187e-11	-8.46572	1.73581e-12
FLRT3	FLRT3	0.228458	3.05252	13.3614	2.46187e-11	-8.46521	1.73968e-12
KIAA0368	KIAA0368	0.652097	13.6248	20.8938	2.47112e-11	-8.46411	1.74803e-12
GIMAP6	GIMAP6	0.427545	14.1207	33.0273	2.48561e-11	-8.46253	1.7601e-12
IPO11	IPO11	0.581449	4.91381	8.45097	2.49349e-11	-8.46157	1.7675e-12
TOP1	TOP1	0.551846	9.69763	17.5731	2.51769e-11	-8.45911	1.7865e-12
WASL	WASL	0.545763	18.4564	33.8177	2.53713e-11	-8.4571	1.80215e-12
NFATC3	NFATC3	0.550509	4.02048	7.3032	2.53871e-11	-8.45672	1.80513e-12
ATP11A	ATP11A	0.363778	15.2728	41.9839	2.56207e-11	-8.45438	1.82362e-12
C1ORF86	C1ORF86	1.93401	6.16434	3.18734	2.56405e-11	8.45373	1.82878e-12
PLRG1	PLRG1	0.679067	9.7047	14.2912	2.56405e-11	-8.45393	1.82723e-12
NCR3LG1	NCR3LG1	0.433718	1.71588	3.95621	2.58259e-11	-8.45184	1.8439e-12
RABEP1	RABEP1	0.589496	7.70497	13.0704	2.58324e-11	-8.45155	1.84625e-12
STXBP4	STXBP4	0.687365	2.25752	3.28431	2.64716e-11	-8.4457	1.89388e-12
MID2	MID2	0.614714	2.94263	4.78699	2.66493e-11	-8.44392	1.90854e-12
TSEN54	TSEN54	1.74166	9.03831	5.18947	2.66959e-11	8.44329	1.91384e-12
C6ORF211	C6ORF211	0.456935	10.2282	22.3842	2.67616e-11	-8.44249	1.9205e-12
PRR4	PRR4	1.41813	2.53336	1.7864	2.68267e-11	8.4417	1.92714e-12
KLHL20	KLHL20	0.618651	5.41258	8.749	2.68444e-11	-8.44131	1.93038e-12
SLC38A1	SLC38A1	0.315294	6.67827	21.1811	2.68911e-11	-8.44068	1.9357e-12
C7ORF43	C7ORF43	1.91025	6.43315	3.3677	2.72272e-11	8.43752	1.96246e-12
SDCCAG3	SDCCAG3	1.71198	7.79118	4.55098	2.72272e-11	8.43736	1.96388e-12
AFF1	AFF1	0.53464	12.304	23.0136	2.74556e-11	-8.4352	1.98237e-12
DDX56	DDX56	1.75383	25.0747	14.2971	2.75506e-11	8.43418	1.99124e-12
UGT2A3	UGT2A3	0.209416	11.4695	54.7692	2.76305e-11	-8.43328	1.99904e-12
KIAA1430	KIAA1430	0.561986	7.84537	13.9601	2.78188e-11	-8.43149	2.0147e-12
LEO1	LEO1	0.65429	7.46154	11.404	2.85732e-11	-8.42511	2.07143e-12
DTWD2	DTWD2	0.550586	2.46768	4.48192	2.86306e-11	-8.42441	2.07769e-12
C11ORF73	C11ORF73	1.49739	3.98398	2.66062	2.91709e-11	8.41969	2.12083e-12
NAT9	NAT9	1.89964	9.48939	4.99536	2.91709e-11	8.41965	2.12117e-12
TTC30B	TTC30B	0.605211	2.27862	3.76499	2.94341e-11	-8.41736	2.14247e-12
SWAP70	SWAP70	0.4696	10.2618	21.8522	2.97976e-11	-8.41431	2.1711e-12
C9ORF89	C9ORF89	1.89447	8.63225	4.55655	3.013e-11	8.41153	2.19753e-12
PHKB	PHKB	0.673949	6.62972	9.83712	3.03527e-11	-8.4096	2.21599e-12
PRICKLE4	PRICKLE4	2.20883	5.49114	2.486	3.04154e-11	8.4089	2.2228e-12
SLC35F5	SLC35F5	0.53105	9.05481	17.0508	3.06508e-11	-8.4069	2.24225e-12
ASCC3	ASCC3	0.578599	3.96441	6.85174	3.08505e-11	-8.40518	2.25912e-12
ZBTB17	ZBTB17	1.88001	8.27457	4.40133	3.10516e-11	8.40345	2.27611e-12
EXD3	EXD3	1.81525	3.06535	1.68866	3.13776e-11	8.40082	2.30231e-12
ARCN1	ARCN1	0.629614	40.0414	63.5968	3.15946e-11	-8.39901	2.32055e-12
GSPT1	GSPT1	0.633041	12.6568	19.9937	3.19476e-11	-8.39623	2.34881e-12
KDSR	KDSR	0.558452	9.08956	16.2764	3.28065e-11	-8.3899	2.41437e-12
TROAP	TROAP	1.72587	2.27405	1.31763	3.29075e-11	8.38897	2.42421e-12
MAP7	MAP7	0.266133	6.11841	22.9901	3.31407e-11	-8.3869	2.44616e-12
FAM160B2	FAM160B2	1.93422	8.41307	4.3496	3.31407e-11	8.38689	2.44624e-12
DYNC2H1	DYNC2H1	0.573561	2.29237	3.99674	3.33071e-11	-8.38528	2.4634e-12
CPT1B	CPT1B	1.66327	1.86063	1.11865	3.33071e-11	8.38535	2.46271e-12
TBX6	TBX6	1.57671	2.49439	1.58202	3.38731e-11	8.38119	2.50774e-12
ACBD3	ACBD3	0.555577	14.3701	25.8652	3.39307e-11	-8.38057	2.51449e-12
GCC1	GCC1	0.571951	5.39385	9.43062	3.43479e-11	-8.37732	2.55032e-12
PSEN1	PSEN1	0.665763	7.60167	11.418	3.43479e-11	-8.37731	2.55043e-12
RP11-159G9.5	RP11-159G9.5	0.583292	1.8157	3.11285	3.43896e-11	-8.3768	2.55605e-12
MMAA	MMAA	0.587602	3.27221	5.56875	3.44843e-11	-8.37594	2.56562e-12
TTC21A	TTC21A	1.69498	2.26453	1.33602	3.51218e-11	8.37151	2.61562e-12
EPT1	EPT1	0.554862	4.74297	8.54801	3.51789e-11	-8.37091	2.62245e-12
RBBP9	RBBP9	0.532214	8.79597	16.5271	3.52189e-11	-8.37042	2.62801e-12
MMP19	MMP19	2.30354	7.86113	3.41263	3.53382e-11	8.36942	2.6395e-12
RHOA	RHOA	0.616193	146.284	237.4	3.551e-11	-8.36808	2.65493e-12
FAM108B1	FAM108B1	0.537424	4.61832	8.59344	3.61267e-11	-8.3639	2.70368e-12
SESTD1	SESTD1	0.514062	4.07661	7.93018	3.63047e-11	-8.36254	2.71966e-12
GNG12	GNG12	0.481034	30.3623	63.1189	3.68915e-11	-8.35864	2.76632e-12
SLC9A6	SLC9A6	0.670343	6.12511	9.13728	3.69593e-11	-8.35799	2.77412e-12
ZNF26	ZNF26	1.9492	5.50417	2.82382	3.735e-11	8.35513	2.80891e-12
PPM1A	PPM1A	0.578294	6.30306	10.8994	3.735e-11	-8.35524	2.80748e-12
XRN2	XRN2	0.567056	19.2824	34.0043	3.74774e-11	-8.35412	2.82123e-12
PPFIBP1	PPFIBP1	0.465841	9.64822	20.7114	3.75737e-11	-8.35331	2.83123e-12
MZT2A	MZT2A	1.99432	4.27928	2.14573	3.78796e-11	8.35122	2.85706e-12
RAB3IP	RAB3IP	0.36835	3.83636	10.415	3.88508e-11	-8.34518	2.93315e-12
LRRC29	LRRC29	1.81257	4.38997	2.42196	3.88951e-11	8.3447	2.93935e-12
TAB2	TAB2	0.554356	11.8308	21.3415	3.95894e-11	-8.34041	2.99471e-12
DDAH1	DDAH1	0.380759	18.2323	47.884	4.05065e-11	-8.33492	3.06705e-12
TM9SF3	TM9SF3	0.592184	28.0514	47.3694	4.07136e-11	-8.33353	3.08572e-12
TAF10	TAF10	2.1899	19.2613	8.79549	4.11614e-11	8.33079	3.12268e-12
PMS2	PMS2	0.62761	2.25793	3.59766	4.20552e-11	-8.32564	3.19356e-12
FECH	FECH	0.564252	5.85634	10.3789	4.21433e-11	-8.32493	3.20333e-12
FCHSD1	FCHSD1	2.06392	5.55663	2.69227	4.24287e-11	8.32294	3.23124e-12
GNPTAB	GNPTAB	0.582167	6.74683	11.5892	4.24287e-11	-8.32306	3.22958e-12
KIAA1147	KIAA1147	0.419394	9.09951	21.6968	4.29285e-11	-8.32003	3.27245e-12
RAB3GAP2	RAB3GAP2	0.651118	5.37617	8.25683	4.31118e-11	-8.31883	3.28958e-12
KLHDC4	KLHDC4	1.65725	5.02897	3.03452	4.45375e-11	8.31113	3.40163e-12
FAM168B	FAM168B	0.588428	19.6373	33.3725	4.50741e-11	-8.30816	3.44591e-12
HNRNPL	HNRNPL	1.70703	11.4507	6.708	4.5738e-11	8.30458	3.50002e-12
CYFIP1	CYFIP1	0.594068	13.2329	22.275	4.58368e-11	-8.30387	3.51093e-12
DVL3	DVL3	1.61828	20.2115	12.4895	4.59368e-11	8.30315	3.52196e-12
YDJC	YDJC	2.28775	16.6977	7.29874	4.65813e-11	8.29972	3.57478e-12
SGMS1	SGMS1	0.571534	7.7289	13.5231	4.65848e-11	-8.29949	3.57846e-12
ILDR2	ILDR2	0.569575	1.20779	2.12051	4.73533e-11	-8.29551	3.64096e-12
CHMP4A	CHMP4A	1.80231	2.6876	1.4912	4.74526e-11	8.29481	3.65207e-12
PBX1	PBX1	0.469464	2.18899	4.66274	4.79262e-11	-8.29231	3.69203e-12
FAM59A	FAM59A	0.375739	5.51624	14.681	4.80526e-11	-8.29149	3.70528e-12
CDK19	CDK19	0.549836	6.28699	11.4343	4.93e-11	-8.28538	3.80508e-12
NR1D2	NR1D2	0.419889	4.53567	10.8021	4.93698e-11	-8.28484	3.81408e-12
DDX18	DDX18	0.660859	5.46217	8.26525	4.94517e-11	-8.28424	3.82403e-12
PLAC8L1	PLAC8L1	1.69855	2.03273	1.19675	4.94863e-11	8.28386	3.83033e-12
CDS1	CDS1	0.433007	4.01828	9.27995	5.02394e-11	-8.28017	3.89231e-12
USP43	USP43	1.44088	2.46813	1.71294	5.08628e-11	8.27704	3.94562e-12
TSPYL2	TSPYL2	2.63197	16.0029	6.0802	5.08628e-11	8.2769	3.94805e-12
TRIM3	TRIM3	1.59507	3.98398	2.49768	5.18757e-11	8.27216	4.03047e-12
LIPA	LIPA	0.373704	26.7277	71.521	5.26501e-11	-8.26853	4.09449e-12
PCMT1	PCMT1	0.608663	15.6536	25.718	5.3054e-11	-8.26656	4.12979e-12
ABCB9	ABCB9	1.41186	1.88936	1.3382	5.44577e-11	8.26034	4.24304e-12
NADSYN1	NADSYN1	1.84754	7.5809	4.10324	5.49665e-11	8.25799	4.28671e-12
RNF215	RNF215	1.82717	11.5979	6.34745	5.66293e-11	8.25093	4.42053e-12
PAQR5	PAQR5	0.418692	4.10197	9.79709	5.70003e-11	-8.24921	4.45367e-12
LRRC19	LRRC19	0.252949	2.65495	10.496	5.7489e-11	-8.24703	4.49607e-12
LIN37	LIN37	1.56876	3.25613	2.0756	5.80295e-11	8.24467	4.54259e-12
FAM126B	FAM126B	0.605387	1.74364	2.88021	5.89688e-11	-8.24059	4.62388e-12
KDM3B	KDM3B	0.602581	12.7425	21.1466	5.89688e-11	-8.24055	4.62475e-12
NPR3	NPR3	0.151008	6.0928	40.3476	5.90957e-11	-8.23984	4.63903e-12
ACAP1	ACAP1	2.09293	4.64451	2.21914	6.01057e-11	8.23573	4.72271e-12
PUM1	PUM1	0.730113	15.005	20.5516	6.05583e-11	-8.23379	4.76271e-12
IFIH1	IFIH1	0.525298	7.25883	13.8185	6.09224e-11	-8.2322	4.79581e-12
MOV10	MOV10	1.76639	13.3444	7.55459	6.14488e-11	8.23001	4.84175e-12
PLEKHB2	PLEKHB2	0.485775	17.9256	36.901	6.17267e-11	-8.22876	4.86817e-12
UBE4A	UBE4A	0.481835	7.41947	15.3984	6.2012e-11	-8.22749	4.8952e-12
ACSL3	ACSL3	0.601708	7.57813	12.5944	6.22051e-11	-8.22656	4.915e-12
DARS2	DARS2	0.554618	6.16322	11.1125	6.27366e-11	-8.22439	4.9616e-12
PIGK	PIGK	0.552278	7.18768	13.0146	6.35235e-11	-8.22132	5.02848e-12
CCDC58	CCDC58	2.00724	4.81708	2.39984	6.38237e-11	8.21981	5.06159e-12
PUS1	PUS1	1.88316	7.17589	3.81055	6.38237e-11	8.21984	5.06094e-12
SGSM3	SGSM3	1.92705	14.9612	7.76381	6.38983e-11	8.21933	5.07219e-12
C11ORF48	C11ORF48	1.66392	8.43304	5.06819	6.39236e-11	8.21902	5.07887e-12
SPA17	SPA17	0.708755	1.57347	2.22004	6.3967e-11	-8.21866	5.087e-12
BRAP	BRAP	0.765459	6.30996	8.24338	6.4613e-11	-8.21614	5.14311e-12
DPP8	DPP8	0.631176	5.29829	8.39431	6.47863e-11	-8.21531	5.16165e-12
TRHDE	TRHDE	0.309997	1.89177	6.10255	6.53476e-11	-8.21312	5.21115e-12
PIK3CB	PIK3CB	0.526178	8.96442	17.0369	6.64756e-11	-8.20856	5.31544e-12
C11ORF54	C11ORF54	0.341129	14.9149	43.7222	6.64756e-11	-8.20855	5.31571e-12
FBXL3	FBXL3	0.49764	13.9339	28	6.64756e-11	-8.20881	5.30975e-12
CAT	CAT	0.474798	33.1104	69.7356	6.65019e-11	-8.20825	5.32269e-12
IDH3A	IDH3A	0.58918	3.64866	6.19278	6.86592e-11	-8.2007	5.50038e-12
ITFG1	ITFG1	0.565094	7.64338	13.5258	6.98133e-11	-8.19666	5.59795e-12
DPP4	DPP4	0.238111	18.9615	79.633	7.03763e-11	-8.1946	5.64825e-12
VSIG2	VSIG2	2.5298	3.43614	1.35826	7.0702e-11	8.19333	5.67956e-12
LMBR1	LMBR1	0.58105	5.35269	9.2121	7.12777e-11	-8.19126	5.73103e-12
PICALM	PICALM	0.666792	45.3292	67.981	7.13398e-11	-8.19085	5.74124e-12
MAP2K4	MAP2K4	0.732271	3.98253	5.4386	7.16437e-11	-8.18967	5.77095e-12
NLGN2	NLGN2	2.08641	8.09099	3.87795	7.2042e-11	8.18818	5.80831e-12
GHITM	GHITM	0.535898	73.5033	137.159	7.20969e-11	-8.1878	5.81802e-12
NSUN6	NSUN6	1.62625	5.5861	3.43496	7.22238e-11	8.18719	5.83354e-12
RBM27	RBM27	0.598669	6.14302	10.2611	7.25209e-11	-8.18581	5.86855e-12
UTRN	UTRN	0.486568	9.44105	19.4034	7.25209e-11	-8.18562	5.87347e-12
GIGYF1	GIGYF1	2.14799	12.8804	5.99649	7.25209e-11	8.18599	5.86397e-12
RBMS2	RBMS2	0.546062	5.41455	9.91564	7.2709e-11	-8.18482	5.89403e-12
FAM175A	FAM175A	0.600824	1.83702	3.0575	7.28263e-11	-8.18424	5.90887e-12
MC1R	MC1R	1.68167	2.2014	1.30906	7.28935e-11	8.18382	5.91966e-12
SOX6	SOX6	0.549465	1.83167	3.33355	7.29813e-11	-8.18328	5.93351e-12
TIAF1	TIAF1	1.58756	2.22238	1.39987	7.29813e-11	8.18313	5.93748e-12
PTCH2	PTCH2	1.6343	2.03682	1.2463	7.29922e-11	8.18289	5.94372e-12
LCMT2	LCMT2	0.626285	4.34218	6.93324	7.50682e-11	-8.17623	6.11826e-12
TBC1D15	TBC1D15	0.60579	7.61555	12.5713	7.51813e-11	-8.17568	6.13298e-12
SPG20	SPG20	0.573013	12.4757	21.7721	7.5208e-11	-8.17539	6.14067e-12
TMX1	TMX1	0.505931	14.3492	28.3619	7.64818e-11	-8.17133	6.25027e-12
SYDE2	SYDE2	0.628021	1.4434	2.29833	7.65181e-11	-8.17101	6.25884e-12
KRR1	KRR1	0.613528	6.25838	10.2006	7.69799e-11	-8.16942	6.30225e-12
MAPRE1	MAPRE1	0.574485	16.1908	28.1832	7.74642e-11	-8.16778	6.34757e-12
HEATR8	HEATR8	1.63809	1.9091	1.16545	8.02968e-11	8.15932	6.58556e-12
TUT1	TUT1	1.80039	7.92737	4.40313	8.07673e-11	8.15777	6.63006e-12
ZNF513	ZNF513	2.03773	11.3199	5.55514	8.13994e-11	8.15577	6.68792e-12
TTC37	TTC37	0.56657	11.7512	20.741	8.22766e-11	-8.1531	6.76601e-12
PPP1R14B	PPP1R14B	1.7861	2.63373	1.47457	8.26402e-11	8.15189	6.80196e-12
SIN3A	SIN3A	0.713723	5.73896	8.04088	8.2762e-11	-8.15124	6.82126e-12
IFT27	IFT27	1.59037	4.43181	2.78665	8.2762e-11	8.15114	6.82411e-12
MFSD10	MFSD10	2.46266	30.2352	12.2775	8.2869e-11	8.15064	6.839e-12
TMLHE	TMLHE	0.693782	2.61315	3.76653	8.3232e-11	-8.14943	6.87506e-12
RP9	RP9	1.47378	3.73622	2.53513	8.37712e-11	8.14774	6.92573e-12
CANX	CANX	0.454271	158.538	348.994	8.46905e-11	-8.14503	7.00792e-12
PRPS1	PRPS1	0.64401	12.1989	18.9422	8.5266e-11	-8.14327	7.06179e-12
VWA8	VWA8	0.602904	3.90413	6.47554	8.56096e-11	-8.14214	7.09652e-12
QPCTL	QPCTL	1.8641	8.0439	4.31515	8.59742e-11	8.14096	7.13304e-12
TADA2B	TADA2B	0.638547	6.48973	10.1633	8.65164e-11	-8.13931	7.18436e-12
ZC3H12C	ZC3H12C	0.59247	2.70678	4.56864	8.70065e-11	-8.13781	7.23143e-12
C1QTNF6	C1QTNF6	2.02101	5.76309	2.85159	9.00056e-11	8.12982	7.48729e-12
ECHDC1	ECHDC1	0.553293	7.46699	13.4955	9.22702e-11	-8.12391	7.68242e-12
ACAT1	ACAT1	0.372543	14.6053	39.2043	9.2528e-11	-8.12306	7.71067e-12
CPLX1	CPLX1	2.09883	3.3197	1.58169	9.27063e-11	8.12242	7.73231e-12
HEXDC	HEXDC	1.85602	8.74637	4.71243	9.27283e-11	8.12216	7.74094e-12
WDFY1	WDFY1	0.599691	12.7774	21.3067	9.27534e-11	-8.1219	7.74983e-12
KIFAP3	KIFAP3	0.619914	8.52273	13.7483	9.31532e-11	-8.12069	7.79054e-12
ASNS	ASNS	1.87955	7.25618	3.8606	9.31532e-11	8.12051	7.79687e-12
CPNE1	CPNE1	2.04731	42.9858	20.9962	9.32768e-11	8.12	7.81405e-12
MBD5	MBD5	0.713907	2.45825	3.44338	9.4887e-11	-8.11587	7.95589e-12
RPL6	RPL6	1.67538	4.06102	2.42394	9.50516e-11	8.11527	7.97665e-12
C16ORF72	C16ORF72	0.620619	8.82972	14.2273	9.50695e-11	-8.11502	7.98511e-12
PTPN14	PTPN14	0.589914	2.00292	3.39528	9.57473e-11	-8.11299	8.05607e-12
TMEM170B	TMEM170B	0.611629	2.38058	3.89221	9.57473e-11	-8.11314	8.05071e-12
DRAM1	DRAM1	0.518105	16.8108	32.4467	9.60043e-11	-8.11217	8.08472e-12
MRPL19	MRPL19	0.62365	7.12372	11.4226	9.82384e-11	-8.10669	8.28005e-12
YIPF5	YIPF5	0.505828	13.1582	26.0133	9.83727e-11	-8.10617	8.29857e-12
RIN1	RIN1	1.994	3.93631	1.97407	9.8589e-11	8.10547	8.32404e-12
HDHD2	HDHD2	0.625882	4.71192	7.52845	9.86115e-11	-8.10522	8.33316e-12
C6ORF120	C6ORF120	0.571773	7.95924	13.9203	9.89157e-11	-8.10431	8.36611e-12
PEX13	PEX13	0.633157	5.5102	8.70275	9.93095e-11	-8.1032	8.40669e-12
PRKACB	PRKACB	0.514857	8.41767	16.3495	9.94153e-11	-8.10275	8.42293e-12
MFSD9	MFSD9	0.62881	3.39069	5.39223	9.99928e-11	-8.10122	8.47918e-12
DAZAP2	DAZAP2	0.63545	44.3316	69.764	1.00863e-10	-8.09903	8.56039e-12
COPS7B	COPS7B	1.55315	6.92008	4.4555	1.01171e-10	8.09813	8.59389e-12
ZNF699	ZNF699	0.644757	1.59049	2.46681	1.01851e-10	-8.09639	8.65913e-12
ARHGEF25	ARHGEF25	2.42584	7.53128	3.10461	1.0193e-10	8.09602	8.6733e-12
GRAMD1A	GRAMD1A	2.12425	18.8752	8.88561	1.02987e-10	8.09345	8.7708e-12
IMPACT	IMPACT	0.596201	7.22053	12.1109	1.05844e-10	-8.08696	9.02188e-12
SLC4A1AP	SLC4A1AP	0.685068	5.17224	7.54997	1.06087e-10	-8.08624	9.05034e-12
SYNRG	SYNRG	0.673407	4.61495	6.85314	1.08479e-10	-8.08091	9.26232e-12
MCMBP	MCMBP	0.61667	9.93939	16.1179	1.10043e-10	-8.07742	9.40396e-12
NCOA7	NCOA7	0.442784	7.49154	16.9192	1.11171e-10	-8.07488	9.50848e-12
KLF3	KLF3	0.583155	9.56935	16.4096	1.11853e-10	-8.07328	9.57496e-12
HSDL2	HSDL2	0.49733	18.0404	36.2745	1.11966e-10	-8.07285	9.59287e-12
AVIL	AVIL	1.63558	2.42706	1.48392	1.14582e-10	8.06734	9.82538e-12
RPRD2	RPRD2	0.605276	8.46695	13.9886	1.14734e-10	-8.06684	9.84679e-12
RNF141	RNF141	0.586279	5.74734	9.80308	1.17146e-10	-8.06186	1.00624e-11
DDX26B	DDX26B	1.78011	4.18663	2.35189	1.17777e-10	8.06043	1.01252e-11
FLYWCH1	FLYWCH1	1.86663	7.54916	4.04428	1.17856e-10	8.06008	1.01407e-11
QKI	QKI	0.536163	7.03078	13.1131	1.17962e-10	-8.05968	1.01584e-11
OSBPL1A	OSBPL1A	0.469635	6.43433	13.7007	1.18655e-10	-8.05814	1.02268e-11
DOCK8	DOCK8	0.532248	6.48026	12.1753	1.19336e-10	-8.05663	1.02942e-11
SEC24B	SEC24B	0.624433	11.0789	17.7423	1.19623e-10	-8.05588	1.03277e-11
ATP6AP1L	ATP6AP1L	1.63133	2.49848	1.53156	1.21968e-10	8.05122	1.05391e-11
LRP6	LRP6	0.534635	4.38837	8.20816	1.2324e-10	-8.04864	1.06581e-11
WHSC2	WHSC2	1.64124	6.82979	4.16137	1.23331e-10	8.04828	1.06749e-11
NUDT17	NUDT17	1.60278	2.63469	1.64383	1.24448e-10	8.04587	1.07875e-11
MYL5	MYL5	1.81755	5.40962	2.97632	1.24448e-10	8.04577	1.07919e-11
NUP85	NUP85	1.57208	8.78314	5.58694	1.24448e-10	8.04562	1.0799e-11
TBC1D19	TBC1D19	0.647412	2.92124	4.51218	1.24705e-10	-8.04495	1.08304e-11
ZNF669	ZNF669	0.671351	1.92695	2.87025	1.27561e-10	-8.03955	1.10878e-11
MRPL44	MRPL44	0.505193	12.8241	25.3846	1.28826e-10	-8.03709	1.12072e-11
TSNAX	TSNAX	0.60167	6.13742	10.2006	1.29061e-10	-8.03648	1.12371e-11
FZD5	FZD5	0.403919	4.42857	10.964	1.29083e-10	-8.03614	1.12534e-11
HNRNPF	HNRNPF	0.656964	42.7981	65.1453	1.29083e-10	-8.03586	1.12674e-11
RNF6	RNF6	0.622053	7.34407	11.8062	1.29083e-10	-8.03589	1.12659e-11
TRAPPC8	TRAPPC8	0.604491	5.20632	8.61273	1.30667e-10	-8.03286	1.14152e-11
GFM1	GFM1	0.611412	5.05657	8.27031	1.34878e-10	-8.02537	1.1793e-11
HSPA4	HSPA4	0.634537	20.7911	32.7658	1.35168e-10	-8.02469	1.18282e-11
PCP2	PCP2	2.24925	2.69398	1.19772	1.35812e-10	8.0234	1.18945e-11
CD164	CD164	0.531563	46.9106	88.2503	1.36509e-10	-8.02203	1.19655e-11
LRP5L	LRP5L	1.82187	2.59179	1.4226	1.36937e-10	8.02112	1.20131e-11
SF3A1	SF3A1	0.565871	19.3246	34.1502	1.37243e-10	-8.02042	1.20499e-11
DOCK1	DOCK1	0.600116	8.46695	14.1089	1.3861e-10	-8.01794	1.21801e-11
SRFBP1	SRFBP1	0.563841	3.82099	6.77673	1.39144e-10	-8.01687	1.22373e-11
NMT2	NMT2	0.569153	4.95521	8.70629	1.40234e-10	-8.01488	1.23434e-11
AC021218.2	AC021218.2	0.329237	2.01575	6.12249	1.41205e-10	-8.0131	1.24392e-11
PRR5	PRR5	1.94945	4.49695	2.30678	1.41899e-10	8.01179	1.25107e-11
ZMYND11	ZMYND11	0.598861	14.4701	24.1626	1.42715e-10	-8.01028	1.25931e-11
LTB4R2	LTB4R2	1.84797	2.83721	1.53531	1.43041e-10	8.00956	1.26324e-11
SCAF8	SCAF8	0.623576	7.76281	12.4489	1.43409e-10	-8.00867	1.26813e-11
TEK	TEK	0.351345	4.91381	13.9857	1.43409e-10	-8.00815	1.27101e-11
L2HGDH	L2HGDH	0.568878	1.88213	3.3085	1.43409e-10	-8.00784	1.2727e-11
LRFN1	LRFN1	1.51484	2.20703	1.45694	1.43409e-10	8.00832	1.27005e-11
CTU1	CTU1	1.6047	2.77578	1.72978	1.43409e-10	8.00852	1.26898e-11
ZRSR2	ZRSR2	1.6634	4.58642	2.75726	1.43409e-10	8.00783	1.27279e-11
FAM190B	FAM190B	0.632783	6.92513	10.9439	1.43828e-10	-8.00678	1.27861e-11
STRADA	STRADA	1.54052	2.23988	1.45397	1.43828e-10	8.00686	1.27814e-11
NCKAP5	NCKAP5	0.69481	1.44156	2.07476	1.44213e-10	-8.00597	1.28309e-11
KAT6A	KAT6A	0.621192	5.46815	8.80267	1.44767e-10	-8.0049	1.28908e-11
GCC2	GCC2	0.518633	3.4613	6.6739	1.45215e-10	-8.004	1.29413e-11
TWISTNB	TWISTNB	0.597661	6.11395	10.2298	1.47702e-10	-7.99991	1.31738e-11
AZI1	AZI1	1.76651	5.26841	2.98239	1.47811e-10	7.99955	1.31943e-11
MTA1	MTA1	1.87431	7.20212	3.84254	1.48081e-10	7.99894	1.32293e-11
SFT2D2	SFT2D2	0.535496	5.51724	10.3031	1.48364e-10	-7.99805	1.32804e-11
SOS1	SOS1	0.61052	7.8683	12.8879	1.48364e-10	-7.9981	1.32779e-11
C2ORF47	C2ORF47	0.560872	9.90862	17.6665	1.48364e-10	-7.99782	1.32939e-11
CLCN5	CLCN5	0.344617	5.21963	15.1462	1.48364e-10	-7.99775	1.3298e-11
SSR1	SSR1	0.605075	14.5044	23.9713	1.50627e-10	-7.99408	1.35119e-11
MAP2K2	MAP2K2	1.96328	12.4644	6.34874	1.50729e-10	7.99374	1.35321e-11
FAM115A	FAM115A	0.673349	1.98257	2.94433	1.53032e-10	-7.99006	1.375e-11
ISPD	ISPD	0.664521	1.37479	2.06884	1.53164e-10	-7.98968	1.37731e-11
CCDC142	CCDC142	1.51878	3.13891	2.06673	1.54102e-10	7.988	1.38735e-11
BCS1L	BCS1L	1.82937	12.2614	6.70253	1.54102e-10	7.98769	1.38923e-11
FAR2	FAR2	0.67922	2.79611	4.11665	1.54102e-10	-7.98772	1.38906e-11
STX10	STX10	2.0254	26.1776	12.9247	1.54102e-10	7.98752	1.39026e-11
TCF3	TCF3	1.6606	10.2712	6.18521	1.54543e-10	7.98668	1.39537e-11
C4ORF3	C4ORF3	0.549035	59.725	108.782	1.55851e-10	-7.98455	1.40832e-11
GTPBP2	GTPBP2	1.74093	16.378	9.40758	1.5593e-10	7.98425	1.41018e-11
STAM2	STAM2	0.634367	6.46963	10.1986	1.5618e-10	-7.9837	1.41358e-11
CCNI	CCNI	0.498238	88.0829	176.789	1.59231e-10	-7.97906	1.44236e-11
TAX1BP1	TAX1BP1	0.609787	22.4056	36.7434	1.62129e-10	-7.97473	1.4698e-11
SLC35A5	SLC35A5	0.589711	8.55232	14.5026	1.6285e-10	-7.97352	1.47753e-11
GLCE	GLCE	0.502927	5.40173	10.7406	1.63558e-10	-7.97219	1.48611e-11
ZNF414	ZNF414	1.92612	6.82855	3.54524	1.63558e-10	7.97215	1.48635e-11
MAPK14	MAPK14	0.667036	9.27209	13.9004	1.64126e-10	-7.97115	1.49283e-11
FAM122A	FAM122A	0.595012	7.2179	12.1307	1.64126e-10	-7.97098	1.49391e-11
COPA	COPA	0.619169	35.5321	57.3868	1.67252e-10	-7.96646	1.52359e-11
PTAR1	PTAR1	0.499555	5.53438	11.0786	1.68004e-10	-7.96524	1.53168e-11
SLC22A2	SLC22A2	0.151261	10.1723	67.2504	1.68245e-10	-7.96473	1.5351e-11
PDS5B	PDS5B	0.647551	3.40805	5.26299	1.72462e-10	-7.9587	1.57585e-11
NBEA	NBEA	0.636133	1.9617	3.08379	1.72462e-10	-7.95866	1.5761e-11
DNASE1L2	DNASE1L2	1.74711	2.00731	1.14893	1.72665e-10	7.95821	1.57922e-11
RBCK1	RBCK1	2.34207	54.9983	23.4827	1.76292e-10	7.95324	1.61368e-11
METTL12	METTL12	1.45836	2.29823	1.5759	1.79486e-10	7.94893	1.64424e-11
HUWE1	HUWE1	0.561474	12.5145	22.2886	1.79848e-10	-7.94828	1.64887e-11
MAT2B	MAT2B	0.530657	20.0463	37.7764	1.80499e-10	-7.94726	1.65616e-11
TRIM2	TRIM2	0.515051	5.05011	9.80508	1.81282e-10	-7.94608	1.66467e-11
WBP11	WBP11	0.682661	12.8522	18.8267	1.81589e-10	-7.94551	1.66883e-11
CUL5	CUL5	0.599453	6.53368	10.8994	1.81757e-10	-7.94512	1.6717e-11
UBE2K	UBE2K	0.621712	11.2417	18.0819	1.82953e-10	-7.94342	1.68404e-11
FREM2	FREM2	0.409619	1.78386	4.35492	1.83062e-10	-7.9431	1.68638e-11
MANEA	MANEA	0.449201	5.96415	13.2772	1.83103e-10	-7.94269	1.68944e-11
CTCF	CTCF	0.69821	14.4727	20.7283	1.83103e-10	-7.94282	1.68845e-11
IPO5	IPO5	0.586336	12.8101	21.8477	1.83328e-10	-7.94222	1.69286e-11
RAB18	RAB18	0.596034	14.6774	24.6251	1.8814e-10	-7.93608	1.73867e-11
RASSF8	RASSF8	0.557739	4.11921	7.38555	1.88697e-10	-7.93522	1.7452e-11
TBCA	TBCA	1.88373	2.93727	1.55928	1.88891e-10	7.9348	1.74837e-11
SH3D19	SH3D19	0.515001	7.56846	14.696	1.8977e-10	-7.93355	1.7579e-11
SMAD5	SMAD5	0.557213	8.62753	15.4834	1.90688e-10	-7.93225	1.7678e-11
EEF1D	EEF1D	1.95376	9.89598	5.06509	1.9082e-10	7.93191	1.77043e-11
LGR4	LGR4	0.453112	9.98664	22.0401	1.91412e-10	-7.93102	1.77731e-11
DYNLL2	DYNLL2	0.575163	34.839	60.5724	1.91674e-10	-7.93052	1.78116e-11
ITGB1	ITGB1	0.331189	36.7919	111.09	1.92489e-10	-7.92935	1.79024e-11
ANKRD10	ANKRD10	2.01848	32.5534	16.1277	1.92489e-10	7.92918	1.79155e-11
PEX19	PEX19	0.608578	14.0513	23.0887	1.92541e-10	-7.92894	1.79344e-11
PPP3R1	PPP3R1	0.638924	17.6112	27.5639	1.93145e-10	-7.92786	1.80189e-11
RIF1	RIF1	0.540965	4.35249	8.0458	1.93145e-10	-7.92789	1.80163e-11
DENND4A	DENND4A	0.565671	4.15316	7.34202	1.932e-10	-7.92761	1.80382e-11
ABHD13	ABHD13	0.613028	4.51833	7.37051	1.93696e-10	-7.92684	1.80987e-11
PSRC1	PSRC1	1.64709	3.18912	1.93621	1.94643e-10	7.92554	1.82015e-11
CD2AP	CD2AP	0.530332	10.558	19.9082	1.96396e-10	-7.9233	1.83797e-11
FASTK	FASTK	2.13308	22.4711	10.5346	2.00217e-10	7.91868	1.8752e-11
ORAOV1	ORAOV1	1.57893	3.33792	2.11404	2.00413e-10	7.91828	1.87851e-11
KIAA0240	KIAA0240	0.597847	5.03081	8.41487	2.01055e-10	-7.91736	1.886e-11
SIRT6	SIRT6	1.89013	9.24001	4.88857	2.01766e-10	7.91637	1.89415e-11
F11R	F11R	0.589547	20.8899	35.4339	2.03449e-10	-7.91428	1.91143e-11
BTRC	BTRC	0.69338	4.3406	6.26006	2.09266e-10	-7.90761	1.96762e-11
SLC3A1	SLC3A1	0.184137	27.0909	147.123	2.09566e-10	-7.9071	1.97197e-11
SCARB2	SCARB2	0.568152	44.0334	77.5028	2.09605e-10	-7.90688	1.97387e-11
PPM1D	PPM1D	0.594023	6.10281	10.2737	2.10935e-10	-7.90525	1.98794e-11
ARHGEF1	ARHGEF1	2.15607	16.5763	7.68821	2.11227e-10	7.90475	1.99224e-11
ARSB	ARSB	0.484739	6.35385	13.1078	2.11602e-10	-7.90416	1.99733e-11
SOCS1	SOCS1	2.90237	10.1686	3.50356	2.11957e-10	7.9036	2.00223e-11
PEX3	PEX3	0.503462	6.15985	12.235	2.1579e-10	-7.8993	2.04002e-11
CDV3	CDV3	0.517982	21.7691	42.0267	2.16317e-10	-7.89856	2.04659e-11
MIA3	MIA3	0.684892	8.93178	13.0412	2.20252e-10	-7.89423	2.08543e-11
CD109	CD109	0.345824	5.04919	14.6005	2.22463e-10	-7.89162	2.10917e-11
EP300	EP300	0.622634	10.8726	17.4624	2.22463e-10	-7.89158	2.10962e-11
HES4	HES4	2.99015	13.8149	4.62015	2.24971e-10	7.88882	2.13505e-11
EPHA4	EPHA4	0.458059	2.57013	5.61091	2.25475e-10	-7.88813	2.14148e-11
SNX7	SNX7	0.512504	9.26702	18.0819	2.28365e-10	-7.88502	2.1706e-11
CAPN12	CAPN12	3.06785	8.91387	2.90557	2.29109e-10	7.88409	2.17936e-11
ERLIN2	ERLIN2	0.519786	8.2625	15.896	2.3093e-10	-7.88209	2.19837e-11
GPRIN3	GPRIN3	0.437791	2.71668	6.20542	2.31793e-10	-7.88106	2.20828e-11
CRAMP1L	CRAMP1L	1.59742	5.42147	3.39389	2.3306e-10	7.87945	2.22376e-11
WDR83	WDR83	1.80204	6.48973	3.60133	2.3306e-10	7.87946	2.22363e-11
TOMM40	TOMM40	1.72134	4.95883	2.8808	2.34641e-10	7.87772	2.24057e-11
RP2	RP2	0.542692	6.2561	11.5279	2.35503e-10	-7.8767	2.25052e-11
ZNF148	ZNF148	0.591365	6.33996	10.7209	2.39335e-10	-7.8728	2.28889e-11
COX15	COX15	0.592082	11.9763	20.2273	2.45851e-10	-7.86644	2.35302e-11
VEZF1	VEZF1	0.685355	8.30027	12.1109	2.48475e-10	-7.86382	2.37995e-11
TOMM20	TOMM20	0.537522	27.2396	50.6762	2.50819e-10	-7.86149	2.40423e-11
KPNA3	KPNA3	0.572116	7.08743	12.3881	2.52879e-10	-7.85943	2.42583e-11
TMEM79	TMEM79	1.49221	3.90199	2.61492	2.53321e-10	7.85885	2.43193e-11
DMRTA1	DMRTA1	0.427563	2.45243	5.73582	2.54348e-10	-7.85774	2.44365e-11
2016-09-02	2016-09-02	0.606798	35.6555	58.7601	2.55763e-10	-7.85629	2.45911e-11
BLOC1S5	BLOC1S5	0.540953	7.63223	14.1089	2.56261e-10	-7.85567	2.46578e-11
IPPK	IPPK	0.662151	2.12215	3.20493	2.62603e-10	-7.84986	2.52873e-11
PLEKHF2	PLEKHF2	0.525095	8.10872	15.4424	2.65948e-10	-7.84678	2.56288e-11
ULK1	ULK1	2.12513	11.7598	5.53366	2.69592e-10	7.84347	2.59998e-11
TSR1	TSR1	0.568268	5.98158	10.526	2.70334e-10	-7.84266	2.60911e-11
NDFIP2	NDFIP2	0.480704	11.9392	24.8369	2.71067e-10	-7.84186	2.61817e-11
KBTBD4	KBTBD4	0.573026	3.94709	6.88816	2.72744e-10	-7.84027	2.63637e-11
FKTN	FKTN	0.588971	3.75604	6.37728	2.75484e-10	-7.83779	2.66487e-11
SLU7	SLU7	0.606004	11.252	18.5675	2.75977e-10	-7.8371	2.6729e-11
CLIC5	CLIC5	0.441101	1.35142	3.06374	2.75977e-10	-7.83703	2.67368e-11
C5ORF22	C5ORF22	0.665949	5.53236	8.30748	2.77462e-10	-7.83562	2.6901e-11
RPL24	RPL24	1.89545	5.49615	2.89966	2.79505e-10	7.83376	2.71195e-11
CPSF1	CPSF1	2.05336	14.2423	6.93607	2.79882e-10	7.83327	2.71766e-11
CUL4B	CUL4B	0.583668	8.41307	14.4141	2.80096e-10	-7.83293	2.72178e-11
WDR44	WDR44	0.611163	4.8338	7.90919	2.81537e-10	-7.83157	2.73785e-11
IL17RD	IL17RD	0.503499	1.97175	3.91608	2.89099e-10	-7.82529	2.81351e-11
DDX58	DDX58	0.563889	9.40152	16.6727	2.89961e-10	-7.82443	2.82402e-11
USF1	USF1	1.74972	26.9923	15.4267	2.93136e-10	7.82175	2.85709e-11
LEPR	LEPR	0.499212	2.61506	5.23837	2.93312e-10	-7.82127	2.8631e-11
EWSR1	EWSR1	1.68598	12.5054	7.41724	2.93312e-10	7.82142	2.86118e-11
CCDC25	CCDC25	0.614905	5.39188	8.76864	2.96289e-10	-7.81877	2.89433e-11
C5ORF45	C5ORF45	2.06869	4.78468	2.3129	2.96893e-10	7.81804	2.90357e-11
PGS1	PGS1	1.56762	7.712	4.91956	2.96893e-10	7.81796	2.90457e-11
TBC1D17	TBC1D17	1.94529	17.8473	9.17461	2.98406e-10	7.81662	2.92157e-11
CLN5	CLN5	0.564828	9.71356	17.1974	2.99878e-10	-7.81531	2.93817e-11
TIPRL	TIPRL	0.632179	13.6521	21.5953	3.00519e-10	-7.81465	2.94665e-11
ZNF329	ZNF329	0.619495	3.12121	5.03831	3.03018e-10	-7.81257	2.97337e-11
EXOC2	EXOC2	0.658629	6.60437	10.0274	3.06782e-10	-7.80938	3.0148e-11
SKAP2	SKAP2	0.470276	12.0135	25.5455	3.06782e-10	-7.80951	3.01316e-11
RPAP3	RPAP3	0.625963	5.31377	8.48896	3.1507e-10	-7.80307	3.09856e-11
PHF3	PHF3	0.577823	8.97588	15.534	3.18603e-10	-7.80033	3.13564e-11
CCDC88B	CCDC88B	2.0364	4.27616	2.09986	3.19982e-10	7.79916	3.15155e-11
PDLIM7	PDLIM7	2.72801	17.1578	6.28948	3.21648e-10	7.7978	3.17031e-11
AGAP1	AGAP1	0.653245	2.78288	4.26009	3.2674e-10	-7.79401	3.2229e-11
RPS27A	RPS27A	1.51498	5.67028	3.7428	3.27496e-10	7.79331	3.23275e-11
ZBED6	ZBED6	0.455306	2.82018	6.19405	3.2805e-10	-7.79275	3.24062e-11
ARRDC1	ARRDC1	1.99071	10.1058	5.07646	3.3013e-10	7.79112	3.26358e-11
ALDH9A1	ALDH9A1	0.571135	30.3015	53.0548	3.35545e-10	-7.7872	3.31957e-11
NCBP1	NCBP1	0.651237	5.90461	9.06677	3.40625e-10	-7.78357	3.37233e-11
HBS1L	HBS1L	0.674673	3.64467	5.40213	3.46152e-10	-7.77969	3.42959e-11
ZNF205	ZNF205	2.27656	10.8846	4.78113	3.46544e-10	7.77926	3.436e-11
PTCD1	PTCD1	1.30351	1.87528	1.43864	3.5147e-10	7.77584	3.48742e-11
DR1	DR1	0.588005	9.26533	15.7572	3.51865e-10	-7.77541	3.49392e-11
UPP1	UPP1	2.03837	10.6995	5.24906	3.52335e-10	7.77493	3.50116e-11
PTP4A1	PTP4A1	0.463155	19.4768	42.0524	3.53867e-10	-7.77376	3.51898e-11
TMTC3	TMTC3	0.576207	7.47926	12.9802	3.55036e-10	-7.77283	3.5332e-11
CHMP1B	CHMP1B	0.571344	14.9995	26.253	3.55072e-10	-7.77264	3.53616e-11
ANKRD54	ANKRD54	1.67896	9.50152	5.65916	3.57603e-10	7.77084	3.56398e-11
CTNNA1	CTNNA1	0.652314	39.5767	60.6713	3.60336e-10	-7.76891	3.59387e-11
KIAA1279	KIAA1279	0.631555	10.7269	16.9848	3.62045e-10	-7.76765	3.61356e-11
RNF13	RNF13	0.542598	5.74525	10.5884	3.63722e-10	-7.76642	3.63296e-11
DGUOK	DGUOK	1.60698	18.578	11.5609	3.63857e-10	7.76583	3.6423e-11
CCNYL1	CCNYL1	0.601489	3.82727	6.36299	3.63857e-10	-7.76591	3.64095e-11
FRMD3	FRMD3	0.367028	5.33806	14.544	3.63857e-10	-7.76607	3.63847e-11
UTP3	UTP3	0.630689	14.4701	22.9433	3.68038e-10	-7.76303	3.68684e-11
GSTM2	GSTM2	1.82827	3.85952	2.11102	3.68937e-10	7.7623	3.69856e-11
HCFC2	HCFC2	0.620686	3.70906	5.97574	3.69213e-10	-7.76196	3.70402e-11
SHOC2	SHOC2	0.626037	12.9582	20.6987	3.70651e-10	-7.76089	3.72116e-11
RNF19B	RNF19B	0.49941	11.3096	22.6459	3.73784e-10	-7.75879	3.75535e-11
ZNF664	ZNF664	0.662457	19.7307	29.7841	3.74888e-10	-7.75794	3.76919e-11
CCDC61	CCDC61	1.58753	5.14214	3.23909	3.78796e-10	7.75538	3.81126e-11
WDR45	WDR45	1.72772	7.81966	4.526	3.79464e-10	7.75481	3.82076e-11
IFT20	IFT20	1.45528	6.18575	4.25054	3.82232e-10	7.75297	3.85143e-11
ARPC3	ARPC3	1.76857	4.05732	2.29412	3.85042e-10	7.75111	3.88256e-11
MICAL1	MICAL1	2.29925	12.19	5.30176	3.86119e-10	7.7503	3.89625e-11
ABTB1	ABTB1	1.87088	9.02184	4.82225	3.90931e-10	7.74728	3.94767e-11
AGAP3	AGAP3	1.6578	7.07968	4.27052	3.92282e-10	7.74617	3.96662e-11
SPAG8	SPAG8	1.61586	2.38319	1.47487	3.92282e-10	7.74615	3.96706e-11
NIPAL3	NIPAL3	0.557249	5.7285	10.28	3.93321e-10	-7.74537	3.98044e-11
DENND4B	DENND4B	1.80117	10.8647	6.03204	3.93592e-10	7.74505	3.98607e-11
RRM2B	RRM2B	0.467163	8.45923	18.1077	3.95154e-10	-7.74397	4.00478e-11
AZI2	AZI2	0.656484	4.35726	6.63726	3.95475e-10	-7.74361	4.01093e-11
VPRBP	VPRBP	0.603856	4.66914	7.73222	3.95598e-10	-7.74321	4.01798e-11
FBXL17	FBXL17	0.5811	4.75423	8.18143	3.95598e-10	-7.74327	4.01701e-11
STK32B	STK32B	0.421994	5.06303	11.9979	3.9688e-10	-7.7423	4.03391e-11
FAM173A	FAM173A	2.17004	6.28469	2.89611	3.97101e-10	7.742	4.03905e-11
SERINC3	SERINC3	0.659754	39.1245	59.3016	4.03344e-10	-7.73824	4.10551e-11
TMA7	TMA7	1.7875	3.38698	1.89482	4.07359e-10	7.7358	4.14936e-11
PIK3C3	PIK3C3	0.670962	3.25672	4.85381	4.11768e-10	-7.73315	4.19729e-11
SBNO2	SBNO2	2.00011	14.64	7.3196	4.13152e-10	7.73221	4.21441e-11
STRAP	STRAP	0.654656	26.679	40.7527	4.1415e-10	-7.73149	4.22763e-11
POLR1B	POLR1B	0.630993	4.79516	7.59938	4.1602e-10	-7.7302	4.25126e-11
SEC61A2	SEC61A2	1.60612	3.48729	2.17126	4.1602e-10	7.73012	4.25281e-11
PNPLA8	PNPLA8	0.603804	6.70023	11.0967	4.20944e-10	-7.72724	4.30623e-11
OSGEP	OSGEP	1.73523	8.10576	4.6713	4.21969e-10	7.72652	4.31981e-11
SWT1	SWT1	0.651321	2.99024	4.59105	4.29179e-10	-7.72245	4.39676e-11
BTBD19	BTBD19	2.20615	5.95654	2.69997	4.30716e-10	7.72146	4.41566e-11
PAPOLA	PAPOLA	0.660299	10.1076	15.3076	4.34617e-10	-7.71922	4.45884e-11
TOP2B	TOP2B	0.599871	13.995	23.3301	4.36442e-10	-7.71809	4.48075e-11
CDC14B	CDC14B	0.641004	2.22076	3.4645	4.40986e-10	-7.71554	4.53063e-11
ASAP2	ASAP2	0.478224	3.60763	7.54381	4.46922e-10	-7.71229	4.59489e-11
RASSF7	RASSF7	2.82521	25.3506	8.97299	4.51373e-10	7.70984	4.64396e-11
CDC5L	CDC5L	0.597161	6.71491	11.2447	4.51603e-10	-7.7094	4.65294e-11
POLG2	POLG2	1.66747	5.43533	3.25962	4.51603e-10	7.70943	4.65234e-11
ABLIM1	ABLIM1	0.583712	14.4121	24.6905	4.53744e-10	-7.70807	4.6797e-11
SPAG9	SPAG9	0.562535	11.3323	20.145	4.53744e-10	-7.70798	4.68164e-11
KBTBD7	KBTBD7	0.593342	3.15153	5.31149	4.57331e-10	-7.706	4.722e-11
RAB11FIP2	RAB11FIP2	0.536353	5.28478	9.85317	4.60161e-10	-7.70425	4.75796e-11
PNPO	PNPO	0.48007	6.00563	12.5099	4.60161e-10	-7.70436	4.75574e-11
TMCO3	TMCO3	0.530276	11.2089	21.138	4.63155e-10	-7.70259	4.79231e-11
RELL1	RELL1	0.492524	3.91697	7.95284	4.65227e-10	-7.7014	4.81716e-11
CDC23	CDC23	0.619814	8.60866	13.8891	4.67842e-10	-7.69995	4.84766e-11
NME7	NME7	0.711597	1.88867	2.65412	4.68098e-10	-7.69966	4.85374e-11
RPL39	RPL39	1.42101	1.91015	1.34422	4.68315e-10	7.69939	4.85942e-11
DMXL1	DMXL1	0.53072	5.37519	10.1281	4.74304e-10	-7.69629	4.92504e-11
PTPRJ	PTPRJ	0.424455	3.58925	8.45614	4.77365e-10	-7.69465	4.96032e-11
C19ORF6	C19ORF6	2.25338	29.3388	13.0199	4.81286e-10	7.6926	5.00459e-11
PDGFD	PDGFD	0.311986	11.2458	36.0459	4.88431e-10	-7.68904	5.08246e-11
CC2D2A	CC2D2A	0.603486	3.84546	6.37208	4.9348e-10	-7.68651	5.13861e-11
UNK	UNK	1.4763	8.27155	5.60291	4.93657e-10	7.68626	5.14407e-11
MAML3	MAML3	0.581305	2.16951	3.73213	4.97461e-10	-7.68433	5.18735e-11
ACO1	ACO1	0.537609	18.2922	34.0251	4.982e-10	-7.68367	5.20235e-11
KIAA1984	KIAA1984	1.58717	2.14003	1.34833	4.982e-10	7.68372	5.20101e-11
WDR73	WDR73	1.62101	7.80256	4.81341	5.03294e-10	7.68116	5.25923e-11
APBA3	APBA3	1.57419	4.99606	3.17372	5.055e-10	7.67999	5.28599e-11
UBE3A	UBE3A	0.686054	9.9739	14.5381	5.1389e-10	-7.67603	5.37748e-11
SARNP	SARNP	1.40544	2.6783	1.90566	5.18124e-10	7.67398	5.42558e-11
AUP1	AUP1	1.9106	69.8307	36.5491	5.19592e-10	7.67316	5.44476e-11
ZNF330	ZNF330	0.689855	11.2581	16.3196	5.25561e-10	-7.67037	5.51116e-11
NRG4	NRG4	1.80971	2.3231	1.28369	5.28685e-10	7.66884	5.54779e-11
PI4K2B	PI4K2B	0.607241	3.75056	6.17639	5.29159e-10	-7.66847	5.55664e-11
RBM8A	RBM8A	0.666235	2.34995	3.52721	5.35481e-10	-7.66557	5.62694e-11
DPY19L4	DPY19L4	0.555851	4.45044	8.00653	5.44731e-10	-7.66146	5.72813e-11
TMED5	TMED5	0.443959	11.6339	26.2049	5.45954e-10	-7.66079	5.74499e-11
FBXO7	FBXO7	0.687137	13.5134	19.6662	5.49259e-10	-7.65923	5.78379e-11
TMEM42	TMEM42	1.56994	5.97504	3.80589	5.50892e-10	7.65839	5.80502e-11
JKAMP	JKAMP	0.625775	10.9164	17.4446	5.50915e-10	-7.65822	5.8093e-11
DDX46	DDX46	0.611615	6.13294	10.0274	5.5591e-10	-7.65598	5.86604e-11
BAG5	BAG5	0.620979	9.44966	15.2174	5.61372e-10	-7.65356	5.92778e-11
SEC31A	SEC31A	0.69628	29.5321	42.4141	5.64806e-10	-7.65184	5.97232e-11
NXF1	NXF1	1.77298	15.3482	8.65674	5.64806e-10	7.65198	5.96847e-11
IDE	IDE	0.638108	5.5465	8.69211	5.76667e-10	-7.64688	6.10197e-11
SH3GLB2	SH3GLB2	1.93146	10.3577	5.36263	5.7757e-10	7.64636	6.11575e-11
SCRN3	SCRN3	0.648239	5.00518	7.72119	5.8067e-10	-7.64497	6.15282e-11
AQP1	AQP1	0.152444	55.563	364.483	5.876e-10	-7.64207	6.23056e-11
RAG1	RAG1	0.67387	1.34994	2.00326	5.89414e-10	-7.6412	6.25411e-11
FOXO1	FOXO1	0.611307	5.63831	9.22337	5.90794e-10	-7.6405	6.27307e-11
ABCB7	ABCB7	0.658877	8.14726	12.3654	5.95443e-10	-7.63854	6.3268e-11
TSNAXIP1	TSNAXIP1	1.6757	2.66562	1.59075	6.01909e-10	7.63588	6.39992e-11
PSMD1	PSMD1	0.666871	15.2784	22.9106	6.02258e-10	-7.63559	6.40803e-11
SEL1L	SEL1L	0.570578	16.0088	28.0571	6.10087e-10	-7.63245	6.4958e-11
MFAP3L	MFAP3L	0.410402	4.20346	10.2423	6.10202e-10	-7.63225	6.5015e-11
NAPEPLD	NAPEPLD	0.571055	3.7077	6.49272	6.1168e-10	-7.63154	6.52172e-11
RABEP2	RABEP2	1.96695	8.15024	4.14359	6.131e-10	7.63084	6.54135e-11
ALS2CL	ALS2CL	2.28187	3.45374	1.51356	6.15506e-10	7.62978	6.57153e-11
SNAP23	SNAP23	0.641066	5.49214	8.5672	6.2199e-10	-7.6272	6.64531e-11
FCF1	FCF1	0.645518	4.40762	6.82804	6.22319e-10	-7.62692	6.65338e-11
SON	SON	0.622914	13.6621	21.9325	6.2643e-10	-7.62525	6.70192e-11
VMP1	VMP1	2.0736	37.9714	18.3119	6.27715e-10	7.62462	6.72026e-11
IFIT5	IFIT5	0.575385	9.83479	17.0925	6.29137e-10	-7.62394	6.7401e-11
DPH3	DPH3	0.635314	6.01221	9.46336	6.30186e-10	-7.62339	6.75595e-11
DUS3L	DUS3L	1.74437	7.13283	4.08905	6.34943e-10	7.6215	6.8116e-11
MEF2BNB	MEF2BNB	1.53943	3.69892	2.40278	6.36645e-10	7.62073	6.83452e-11
RFNG	RFNG	2.05943	17.0113	8.2602	6.36935e-10	7.62046	6.8423e-11
GNAI3	GNAI3	0.586405	24.7656	42.2329	6.37998e-10	-7.6199	6.85905e-11
TRAK2	TRAK2	0.632614	9.79898	15.4897	6.37998e-10	-7.61977	6.86306e-11
C21ORF59	C21ORF59	1.63874	6.23559	3.80512	6.53871e-10	7.61394	7.03859e-11
PSMG4	PSMG4	1.43562	2.87944	2.00572	6.5779e-10	7.6124	7.0856e-11
ECHDC2	ECHDC2	2.12272	12.0398	5.67187	6.58003e-10	7.61217	7.09271e-11
AMY2B	AMY2B	1.81222	2.34011	1.2913	6.64264e-10	7.60983	7.16507e-11
GNS	GNS	0.475834	42.3708	89.0455	6.664e-10	-7.60893	7.19298e-11
SLC4A4	SLC4A4	0.374286	15.2812	40.8275	6.66864e-10	-7.60861	7.20287e-11
HIAT1	HIAT1	0.635675	17.7953	27.9943	6.69015e-10	-7.60771	7.231e-11
RP3-402G11.5	RP3-402G11.5	2.11776	14.6053	6.89659	6.69256e-10	7.60748	7.23851e-11
SLC26A2	SLC26A2	0.6291	4.13653	6.57531	6.73311e-10	-7.60593	7.2873e-11
TMEM185B	TMEM185B	0.617955	9.49805	15.3701	6.75174e-10	-7.60513	7.31241e-11
ZNF841	ZNF841	1.8088	4.99241	2.76007	6.76708e-10	7.60445	7.33398e-11
B3GNT2	B3GNT2	0.554541	17.2425	31.0932	6.82436e-10	-7.60219	7.40605e-11
DHX58	DHX58	1.72785	8.02046	4.64187	6.82436e-10	7.60231	7.40251e-11
RCHY1	RCHY1	0.600006	4.5365	7.56075	6.83972e-10	-7.60152	7.42773e-11
HIST1H3D	HIST1H3D	1.99086	2.69201	1.35219	6.84717e-10	7.60111	7.44084e-11
DNAJC13	DNAJC13	0.622827	7.76139	12.4616	6.93088e-10	-7.59815	7.53688e-11
LCN12	LCN12	1.99439	2.6564	1.33194	7.03269e-10	7.59463	7.65274e-11
SGPP2	SGPP2	0.358639	6.90369	19.2497	7.14756e-10	-7.59074	7.78297e-11
TMEM91	TMEM91	3.18857	21.0429	6.59948	7.15498e-10	7.59034	7.79629e-11
MB21D2	MB21D2	0.508718	3.61884	7.11364	7.26351e-10	-7.58671	7.91986e-11
EIF4A1	EIF4A1	2.10169	3.39131	1.61361	7.34529e-10	7.58397	8.01442e-11
RAB7L1	RAB7L1	0.476452	8.2625	17.3417	7.36121e-10	-7.58332	8.03718e-11
PCM1	PCM1	0.607443	7.92014	13.0385	7.3944e-10	-7.58213	8.07883e-11
KDR	KDR	0.24955	18.534	74.2699	7.41474e-10	-7.58117	8.11242e-11
CPNE3	CPNE3	0.54321	16.2352	29.8875	7.41474e-10	-7.58103	8.11734e-11
AAAS	AAAS	1.66279	13.8024	8.30071	7.41474e-10	7.58104	8.11686e-11
IGHMBP2	IGHMBP2	1.53384	4.35964	2.8423	7.45614e-10	7.57959	8.16812e-11
C8ORF76	C8ORF76	1.5398	3.15844	2.0512	7.59611e-10	7.57514	8.32701e-11
TARBP2	TARBP2	1.76874	6.59715	3.72985	7.7391e-10	7.57068	8.48943e-11
FH	FH	0.608709	16.3929	26.9306	7.75177e-10	-7.57015	8.509e-11
WSB1	WSB1	2.62149	32.9958	12.5867	7.77397e-10	7.56934	8.53907e-11
ZNF24	ZNF24	0.594087	10.2188	17.2009	7.89502e-10	-7.56561	8.67782e-11
GSK3B	GSK3B	0.647669	7.13152	11.0111	7.92344e-10	-7.56448	8.72065e-11
DMGDH	DMGDH	0.328024	9.7242	29.6448	7.92344e-10	-7.56457	8.71714e-11
CNOT6	CNOT6	0.643437	7.14585	11.1058	8.29298e-10	-7.5538	9.13346e-11
MRPL55	MRPL55	2.2089	23.9045	10.8219	8.29671e-10	7.55354	9.14364e-11
FTO	FTO	0.599061	6.93272	11.5726	8.30822e-10	-7.55307	9.1624e-11
GIPC2	GIPC2	0.275494	5.75259	20.881	8.31853e-10	-7.55248	9.18595e-11
TMEM178A	TMEM178A	2.15679	3.29316	1.52688	8.31853e-10	7.55254	9.18356e-11
CERS6	CERS6	0.475859	3.8553	8.10176	8.32916e-10	-7.55203	9.20379e-11
ASNSD1	ASNSD1	0.623075	15.2311	24.4451	8.46207e-10	-7.54822	9.35685e-11
SEC23B	SEC23B	0.517405	14.9068	28.8106	8.54592e-10	-7.54574	9.45786e-11
NCOA3	NCOA3	0.522291	6.03198	11.5491	8.54592e-10	-7.54564	9.46209e-11
REEP4	REEP4	1.86825	10.3615	5.54609	8.55437e-10	7.5451	9.48397e-11
EP400NL	EP400NL	1.48585	1.96779	1.32436	8.55437e-10	7.54516	9.48156e-11
UBXN2B	UBXN2B	0.543041	4.68279	8.62327	8.6114e-10	-7.54332	9.55763e-11
SGK494	SGK494	1.6458	2.17387	1.32085	8.6114e-10	7.54326	9.55981e-11
MAP3K5	MAP3K5	0.623971	6.57192	10.5324	8.65559e-10	-7.54193	9.6152e-11
ANKRD39	ANKRD39	1.43199	4.27772	2.98726	8.67439e-10	7.54127	9.64244e-11
ZNF697	ZNF697	0.551568	3.49748	6.34098	8.73949e-10	-7.53933	9.72407e-11
ARHGAP35	ARHGAP35	0.566904	8.4855	14.9681	8.73949e-10	-7.53924	9.72761e-11
ZNF367	ZNF367	0.533019	2.39627	4.49565	8.84491e-10	-7.53632	9.85142e-11
ERCC4	ERCC4	0.677662	2.42264	3.57499	9.0083e-10	-7.53194	1.004e-10
DHX29	DHX29	0.631833	7.59612	12.0224	9.01702e-10	-7.53157	1.00563e-10
NFKB1	NFKB1	0.614721	9.21813	14.9956	9.18811e-10	-7.52707	1.02539e-10
COBL	COBL	0.568817	1.93681	3.40498	9.37615e-10	-7.52224	1.04706e-10
ZNF266	ZNF266	2.16786	11.2294	5.17996	9.39865e-10	7.52154	1.05026e-10
RAD50	RAD50	0.537493	8.37326	15.5784	9.44406e-10	-7.52027	1.05603e-10
MSANTD4	MSANTD4	0.653848	4.42373	6.76568	9.46859e-10	-7.51952	1.05946e-10
KIAA1958	KIAA1958	0.632715	2.70975	4.28273	9.47613e-10	-7.51918	1.06105e-10
ZBTB44	ZBTB44	0.592737	7.75998	13.0918	9.47613e-10	-7.51904	1.06169e-10
CARS2	CARS2	1.80074	6.98603	3.87953	9.51621e-10	7.51791	1.06688e-10
TMEM144	TMEM144	0.617736	2.46139	3.98454	9.53277e-10	-7.51736	1.06944e-10
FGL2	FGL2	0.347405	12.1479	34.9675	9.62127e-10	-7.51507	1.08007e-10
AAED1	AAED1	0.641747	5.64449	8.79549	9.63687e-10	-7.51425	1.08394e-10
BLOC1S6	BLOC1S6	0.631284	8.86685	14.0457	9.63687e-10	-7.51438	1.0833e-10
BCL2L13	BCL2L13	0.630594	8.94972	14.1925	9.63687e-10	-7.51438	1.08331e-10
CSNK1A1	CSNK1A1	0.576956	8.48241	14.702	9.66551e-10	-7.51336	1.08809e-10
RECQL5	RECQL5	1.60049	6.44255	4.02536	9.66551e-10	7.51326	1.08857e-10
LCLAT1	LCLAT1	0.691411	3.04251	4.40044	9.69933e-10	-7.5123	1.09309e-10
SBF2	SBF2	0.637041	3.33366	5.23303	9.89615e-10	-7.50751	1.116e-10
FAM114A2	FAM114A2	0.66905	5.42048	8.10176	9.92775e-10	-7.50662	1.12029e-10
HSD17B3	HSD17B3	2.20279	2.61744	1.18824	9.96379e-10	7.50564	1.12509e-10
STK36	STK36	1.95622	10.1187	5.17257	9.96594e-10	7.50544	1.12606e-10
GID4	GID4	0.716493	4.08628	5.70317	1.00242e-09	-7.50394	1.13338e-10
LIN54	LIN54	0.623268	3.18796	5.1149	1.00751e-09	-7.50262	1.13987e-10
ATP11B	ATP11B	0.587148	7.48881	12.7546	1.00785e-09	-7.50239	1.141e-10
FBXO34	FBXO34	0.630026	5.09081	8.08032	1.00917e-09	-7.50194	1.14322e-10
API5	API5	0.691382	5.13651	7.42935	1.01671e-09	-7.50007	1.15251e-10
PRRG1	PRRG1	0.612009	3.47903	5.6846	1.01796e-09	-7.49964	1.15467e-10
NEDD4	NEDD4	0.550633	3.93702	7.14999	1.02225e-09	-7.49852	1.16029e-10
KPNB1	KPNB1	0.637793	16.8261	26.3818	1.02396e-09	-7.49798	1.16298e-10
CDC42SE2	CDC42SE2	0.526082	18.7517	35.644	1.03268e-09	-7.49588	1.17363e-10
RAB11A	RAB11A	0.673537	24.8289	36.8634	1.0431e-09	-7.49341	1.18624e-10
TNKS2	TNKS2	0.585908	11.2602	19.2183	1.04721e-09	-7.49235	1.19168e-10
SETD8	SETD8	1.37184	1.98691	1.44835	1.04728e-09	7.49218	1.19253e-10
ZNF18	ZNF18	1.41211	5.79894	4.10659	1.04943e-09	7.49156	1.19575e-10
KTN1	KTN1	0.550214	8.59768	15.6261	1.05175e-09	-7.4909	1.19916e-10
CEP95	CEP95	1.77894	7.44523	4.18519	1.05562e-09	7.4899	1.20435e-10
FEZ2	FEZ2	0.627361	7.00007	11.1579	1.06352e-09	-7.48803	1.21414e-10
KCND1	KCND1	1.48963	2.00402	1.34531	1.07042e-09	7.48639	1.2228e-10
KRTCAP2	KRTCAP2	1.91	20.2817	10.6187	1.08815e-09	7.48245	1.24385e-10
CCDC74A	CCDC74A	1.60199	2.33542	1.45783	1.09633e-09	7.48036	1.25515e-10
CALCRL	CALCRL	0.326745	11.5472	35.3401	1.09633e-09	-7.48031	1.25537e-10
HIBADH	HIBADH	0.528804	27.7258	52.4312	1.09633e-09	-7.48027	1.25561e-10
MSH6	MSH6	0.611629	8.70181	14.2273	1.09633e-09	-7.48005	1.25679e-10
NARFL	NARFL	1.69689	5.70764	3.36359	1.09633e-09	7.47998	1.25722e-10
NDOR1	NDOR1	1.76776	5.00609	2.83189	1.09791e-09	7.47949	1.25983e-10
ATP5A1	ATP5A1	0.557733	18.443	33.0677	1.09848e-09	-7.47923	1.26129e-10
FAM108A1	FAM108A1	1.55801	2.18102	1.39987	1.1008e-09	7.47859	1.26476e-10
SLC44A1	SLC44A1	0.604452	7.36687	12.1877	1.10428e-09	-7.47771	1.26957e-10
CDC42BPA	CDC42BPA	0.56952	6.36894	11.183	1.10443e-09	-7.47754	1.27055e-10
NUP155	NUP155	0.651041	3.87857	5.9575	1.10665e-09	-7.47692	1.27392e-10
MOB3B	MOB3B	0.500295	5.57999	11.1534	1.11701e-09	-7.47462	1.28666e-10
ADAM17	ADAM17	0.599601	5.94785	9.91968	1.12533e-09	-7.47261	1.29789e-10
RBM5	RBM5	1.84409	9.68172	5.25013	1.12533e-09	7.47271	1.29735e-10
MRPS14	MRPS14	0.719197	10.4985	14.5975	1.13278e-09	-7.47065	1.30896e-10
FAM73B	FAM73B	1.72333	4.48712	2.60375	1.13278e-09	7.47073	1.30854e-10
RPS6KB2	RPS6KB2	1.64131	6.73331	4.10241	1.13278e-09	7.47093	1.30736e-10
BCL10	BCL10	0.608761	6.93525	11.3924	1.16339e-09	-7.46434	1.34519e-10
LMTK2	LMTK2	0.608441	5.32542	8.75257	1.17305e-09	-7.46228	1.35722e-10
TMEM134	TMEM134	1.84478	12.9795	7.03576	1.17494e-09	7.46176	1.36027e-10
PREPL	PREPL	0.608741	12.8335	21.082	1.17827e-09	-7.46096	1.36498e-10
RNGTT	RNGTT	0.683291	4.35488	6.37338	1.19521e-09	-7.45752	1.38549e-10
PRMT6	PRMT6	0.605777	5.89385	9.72941	1.21127e-09	-7.45414	1.40588e-10
IDI1	IDI1	0.619561	8.34429	13.4681	1.21127e-09	-7.45424	1.40522e-10
DENND6B	DENND6B	2.12616	9.62888	4.52876	1.2192e-09	7.45248	1.41597e-10
TNPO3	TNPO3	0.601198	8.25196	13.7258	1.22181e-09	-7.45173	1.42059e-10
CCDC153	CCDC153	1.51237	2.12447	1.40473	1.22181e-09	7.4517	1.42079e-10
EXOC6B	EXOC6B	0.733655	3.82518	5.21386	1.23624e-09	-7.44884	1.43848e-10
PODXL	PODXL	0.345253	25.9258	75.092	1.2456e-09	-7.44695	1.45028e-10
SSH3	SSH3	1.80235	14.0847	7.81462	1.25499e-09	7.44506	1.46214e-10
SIRT1	SIRT1	0.581724	6.52534	11.2172	1.25558e-09	-7.44481	1.46374e-10
PSME2	PSME2	1.77626	8.20992	4.62204	1.2598e-09	7.44374	1.4705e-10
RNF185	RNF185	0.642526	4.33032	6.73953	1.2598e-09	-7.44379	1.4702e-10
EPB41L5	EPB41L5	0.594565	3.4006	5.71947	1.27946e-09	-7.44002	1.49439e-10
MBTPS2	MBTPS2	0.570957	4.29492	7.52231	1.28613e-09	-7.43867	1.50313e-10
FER	FER	0.673812	2.75862	4.09405	1.28784e-09	-7.43822	1.50607e-10
GDPD5	GDPD5	1.64893	3.0094	1.82506	1.2959e-09	7.43663	1.51644e-10
RPL23A	RPL23A	1.38904	4.12749	2.97147	1.30572e-09	7.43474	1.52888e-10
PPTC7	PPTC7	0.568988	7.97232	14.0114	1.33434e-09	-7.42958	1.56337e-10
ASB8	ASB8	0.730983	9.81687	13.4297	1.33444e-09	-7.42942	1.56447e-10
EME1	EME1	1.39954	1.76283	1.25958	1.34607e-09	7.42727	1.57909e-10
TPP1	TPP1	0.573339	71.8332	125.289	1.34867e-09	-7.42668	1.58313e-10
OFD1	OFD1	1.7467	8.62281	4.93664	1.36318e-09	7.42405	1.60116e-10
ZDHHC8	ZDHHC8	1.96796	9.6166	4.88657	1.36822e-09	7.42306	1.60808e-10
MAN2A1	MAN2A1	0.55572	6.82979	12.29	1.37409e-09	-7.42192	1.61598e-10
CLEC2D	CLEC2D	2.23986	7.39245	3.30041	1.38027e-09	7.42074	1.62426e-10
CEBPB	CEBPB	2.94481	44.0334	14.9529	1.38133e-09	7.42042	1.62652e-10
PIGM	PIGM	0.677226	4.73864	6.99714	1.38919e-09	-7.41896	1.6368e-10
ARIH1	ARIH1	0.697065	9.9032	14.207	1.40469e-09	-7.41625	1.65608e-10
FCHO2	FCHO2	0.532414	10.9263	20.5223	1.41255e-09	-7.41482	1.66639e-10
SPTBN5	SPTBN5	1.66921	1.87528	1.12345	1.42648e-09	7.4124	1.68387e-10
CSTF2	CSTF2	0.728196	4.1615	5.71481	1.4486e-09	-7.4087	1.71104e-10
TAS2R5	TAS2R5	1.63721	2.32862	1.42231	1.45612e-09	7.40736	1.72098e-10
ZC3H14	ZC3H14	0.67169	6.28813	9.36166	1.46205e-09	-7.40627	1.72906e-10
ULK3	ULK3	2.17063	19.374	8.92555	1.46684e-09	7.40537	1.7358e-10
CCNY	CCNY	0.622921	17.9944	28.8871	1.47204e-09	-7.40441	1.74304e-10
EXOSC1	EXOSC1	1.41573	6.11284	4.31779	1.48276e-09	7.40259	1.75681e-10
ZBTB9	ZBTB9	0.683284	4.28788	6.27539	1.48452e-09	-7.40217	1.75999e-10
IST1	IST1	0.533964	3.86798	7.24389	1.48595e-09	-7.40181	1.76276e-10
ZNRF2	ZNRF2	0.564137	6.54322	11.5986	1.48811e-09	-7.40133	1.76642e-10
CPEB4	CPEB4	0.528379	7.31332	13.8411	1.49014e-09	-7.40087	1.76992e-10
NUP160	NUP160	0.610141	7.00645	11.4833	1.49594e-09	-7.39983	1.77791e-10
AP1AR	AP1AR	0.540159	7.93171	14.684	1.50551e-09	-7.39821	1.79038e-10
DNAJB9	DNAJB9	0.417562	26.2542	62.8749	1.53394e-09	-7.39374	1.82531e-10
AVPR1B	AVPR1B	0.391464	1.60039	4.08821	1.53587e-09	-7.3933	1.82874e-10
SATB2	SATB2	0.534147	2.74607	5.14103	1.55555e-09	-7.39022	1.85331e-10
AKAP12	AKAP12	0.310763	14.7176	47.3597	1.56096e-09	-7.38927	1.86089e-10
TCEA2	TCEA2	2.00537	11.4884	5.72881	1.57107e-09	7.38763	1.8741e-10
SH3RF1	SH3RF1	0.599775	5.48813	9.15033	1.57955e-09	-7.38611	1.88647e-10
UBE2G1	UBE2G1	0.657591	9.28733	14.1232	1.57955e-09	-7.38596	1.88769e-10
SF3A2	SF3A2	2.27673	25.2952	11.1103	1.57955e-09	7.38597	1.88761e-10
DGKH	DGKH	0.714911	2.12564	2.97329	1.59771e-09	-7.38317	1.91056e-10
CHURC1	CHURC1	0.471878	6.1576	13.0491	1.59936e-09	-7.38279	1.9137e-10
THSD7A	THSD7A	0.57945	2.02312	3.49144	1.61527e-09	-7.38022	1.9351e-10
GPRASP2	GPRASP2	0.539631	3.67337	6.80719	1.61527e-09	-7.38029	1.93451e-10
ZNRF1	ZNRF1	1.39401	3.22421	2.3129	1.61527e-09	7.38008	1.93629e-10
ZNF765	ZNF765	0.780143	1.70185	2.18146	1.63626e-09	-7.37695	1.96264e-10
CLK3	CLK3	1.60753	6.57192	4.08821	1.63881e-09	7.37635	1.9677e-10
SOCS6	SOCS6	0.577476	4.91919	8.51843	1.63881e-09	-7.3763	1.9681e-10
HAUS7	HAUS7	1.53608	1.84205	1.19919	1.64734e-09	7.37496	1.97956e-10
RRP15	RRP15	0.684385	3.06423	4.47736	1.6477e-09	-7.37463	1.98241e-10
SHFM1	SHFM1	1.49283	4.11696	2.75782	1.6477e-09	7.37469	1.9819e-10
NEK6	NEK6	0.47901	21.5322	44.9514	1.65172e-09	-7.37392	1.98845e-10
ACYP1	ACYP1	1.84748	5.57999	3.02033	1.65389e-09	7.37348	1.99227e-10
THOC6	THOC6	2.01082	22.9642	11.4203	1.66099e-09	7.37235	2.00204e-10
PABPC4L	PABPC4L	0.477721	2.0979	4.39148	1.66134e-09	-7.37216	2.00368e-10
WWP1	WWP1	0.597206	5.04183	8.44236	1.67592e-09	-7.36999	2.0225e-10
AGXT2L2	AGXT2L2	1.95598	15.6479	8	1.68817e-09	7.36815	2.03861e-10
PUS7L	PUS7L	0.615486	2.52137	4.09656	1.68817e-09	-7.36803	2.03975e-10
ACTR2	ACTR2	0.557655	19.6194	35.182	1.70036e-09	-7.36622	2.05573e-10
HDAC2	HDAC2	0.659768	4.90664	7.43692	1.70051e-09	-7.36606	2.05715e-10
PRPF3	PRPF3	1.8708	8.53829	4.56399	1.71843e-09	7.36349	2.08009e-10
NCKAP5L	NCKAP5L	1.74859	5.9685	3.41332	1.72753e-09	7.36213	2.09237e-10
POLA1	POLA1	0.684487	3.08161	4.50207	1.75027e-09	-7.35896	2.12118e-10
NCOA2	NCOA2	0.605257	5.896	9.74132	1.75292e-09	-7.35847	2.12569e-10
IER3IP1	IER3IP1	0.572798	23.1535	40.4217	1.76576e-09	-7.35664	2.14255e-10
UGGT1	UGGT1	0.629979	7.16673	11.3762	1.77542e-09	-7.3551	2.15687e-10
H2AFX	H2AFX	2.19082	16.3362	7.45666	1.77542e-09	7.3552	2.1559e-10
TMEM19	TMEM19	0.539278	7.24824	13.4406	1.78063e-09	-7.35428	2.1645e-10
ABHD5	ABHD5	0.663431	3.77596	5.69156	1.78198e-09	-7.35396	2.16746e-10
CERS2	CERS2	0.452733	31.8951	70.4501	1.789e-09	-7.35291	2.1773e-10
DEK	DEK	0.545201	17.8603	32.7591	1.79307e-09	-7.35225	2.18357e-10
CEP68	CEP68	0.583687	5.63625	9.6563	1.79311e-09	-7.3521	2.18493e-10
TYW3	TYW3	0.676311	5.50618	8.1415	1.80704e-09	-7.35017	2.20322e-10
CRABP2	CRABP2	4.04319	7.16412	1.7719	1.82591e-09	7.34763	2.22757e-10
KIF21A	KIF21A	0.529372	4.30198	8.12657	1.84651e-09	-7.34489	2.25405e-10
SCAPER	SCAPER	0.71627	1.9822	2.7674	1.85388e-09	-7.34383	2.26441e-10
CHPT1	CHPT1	0.549382	6.84476	12.459	1.89297e-09	-7.33886	2.31354e-10
NEO1	NEO1	0.555196	9.37242	16.8813	1.91052e-09	-7.33658	2.33638e-10
NUDT21	NUDT21	0.558835	12.0486	21.5601	1.91502e-09	-7.3359	2.34329e-10
CEP104	CEP104	0.71282	5.05011	7.0847	1.91574e-09	-7.33567	2.34557e-10
IGFLR1	IGFLR1	1.73435	2.51862	1.4522	1.92364e-09	7.33458	2.35665e-10
C1GALT1C1	C1GALT1C1	0.646093	13.8958	21.5075	1.92674e-09	-7.33407	2.36186e-10
MSH2	MSH2	0.641988	5.44426	8.48031	1.93065e-09	-7.33343	2.36839e-10
CHFR	CHFR	1.45702	3.69825	2.53823	1.93065e-09	7.33332	2.36949e-10
RNF126	RNF126	1.83722	9.22822	5.02293	1.95775e-09	7.32995	2.40417e-10
C7ORF53	C7ORF53	1.96729	3.02039	1.53531	1.96131e-09	7.32939	2.40998e-10
HIVEP2	HIVEP2	0.623202	5.87239	9.42293	1.96229e-09	-7.329	2.41407e-10
KLF12	KLF12	0.617948	3.82448	6.189	1.96229e-09	-7.32907	2.41337e-10
COPB1	COPB1	0.677197	28.2465	41.7109	1.97434e-09	-7.32745	2.43033e-10
LAMP2	LAMP2	0.559111	37.3941	66.8812	1.97822e-09	-7.32685	2.43655e-10
KIAA1549	KIAA1549	0.590154	2.21469	3.75273	2.01219e-09	-7.32277	2.47987e-10
USP35	USP35	1.50494	3.18215	2.11447	2.02089e-09	7.32163	2.49207e-10
STX7	STX7	0.566114	20.4228	36.0753	2.03524e-09	-7.31986	2.51126e-10
TRAF3IP1	TRAF3IP1	0.684745	4.58391	6.69434	2.03651e-09	-7.31957	2.51432e-10
RPL12	RPL12	2.07946	8.75275	4.20915	2.03689e-09	7.31939	2.51628e-10
WDR11	WDR11	0.642609	9.69939	15.0938	2.03963e-09	-7.31894	2.52115e-10
C4ORF34	C4ORF34	0.524509	8.74318	16.6693	2.04321e-09	-7.3184	2.52708e-10
CDKN2AIP	CDKN2AIP	0.625379	7.15367	11.4389	2.05565e-09	-7.31686	2.54398e-10
ZNF295	ZNF295	0.551769	3.64733	6.61025	2.06026e-09	-7.3162	2.55119e-10
POLR2J	POLR2J	2.33645	29.3602	12.5661	2.08338e-09	7.31348	2.58135e-10
CAPZA2	CAPZA2	0.577749	17.4195	30.1507	2.0854e-09	-7.313	2.58667e-10
HTATSF1	HTATSF1	0.675825	22.1214	32.7324	2.0854e-09	-7.31298	2.58689e-10
ITGAV	ITGAV	0.472005	31.2672	66.2434	2.09436e-09	-7.31185	2.59955e-10
PLEKHM3	PLEKHM3	0.695116	1.44868	2.08408	2.12407e-09	-7.30845	2.63798e-10
SYNGAP1	SYNGAP1	1.76857	5.01249	2.8342	2.12562e-09	7.30814	2.64146e-10
BRD9	BRD9	1.44308	5.38795	3.73365	2.14218e-09	7.30621	2.66361e-10
CYP51A1	CYP51A1	0.557973	1.53128	2.74436	2.14234e-09	-7.30605	2.66537e-10
RNASEH2C	RNASEH2C	1.98889	15.8982	7.99348	2.14331e-09	7.30581	2.66815e-10
TYK2	TYK2	1.7482	17.061	9.75921	2.15008e-09	7.30494	2.67815e-10
UCKL1	UCKL1	1.87484	13.595	7.25128	2.15058e-09	7.30475	2.68035e-10
ITSN2	ITSN2	0.624634	5.2263	8.36697	2.15644e-09	-7.30397	2.68946e-10
MAP3K10	MAP3K10	1.70778	4.90575	2.87259	2.15644e-09	7.30385	2.69082e-10
SPG20OS	SPG20OS	1.4794	1.91503	1.29446	2.1575e-09	7.3036	2.69372e-10
LIFR	LIFR	0.411606	6.58032	15.987	2.15916e-09	-7.30329	2.69736e-10
C15ORF62	C15ORF62	1.43608	1.97499	1.37526	2.16527e-09	7.3025	2.70659e-10
MEF2A	MEF2A	0.582898	12.3062	21.1121	2.18358e-09	-7.30041	2.73107e-10
TNRC6A	TNRC6A	1.6472	8.95298	5.43527	2.19651e-09	7.2989	2.74885e-10
SPRN	SPRN	1.76707	3.20077	1.81134	2.20689e-09	7.29768	2.76346e-10
KLHL5	KLHL5	0.597911	5.79365	9.68982	2.21455e-09	-7.29674	2.77467e-10
ELP4	ELP4	0.62452	5.58101	8.93648	2.22045e-09	-7.29593	2.78434e-10
CACNB3	CACNB3	1.79638	4.16758	2.31999	2.22045e-09	7.29585	2.78532e-10
PDP2	PDP2	0.692993	1.62985	2.35189	2.22196e-09	-7.29556	2.78884e-10
ELMOD2	ELMOD2	0.610881	6.43668	10.5367	2.24833e-09	-7.29269	2.82359e-10
CD46	CD46	0.608147	26.6547	43.8293	2.25135e-09	-7.29224	2.82902e-10
ZNF789	ZNF789	1.57612	3.14005	1.99227	2.2567e-09	7.29155	2.8374e-10
SGSM2	SGSM2	1.85163	7.18637	3.88111	2.26611e-09	7.29045	2.85089e-10
GABRE	GABRE	3.09689	6.17109	1.99267	2.27173e-09	7.28975	2.85963e-10
ARF3	ARF3	0.672447	40.4009	60.0804	2.27802e-09	-7.28897	2.86921e-10
EIF4E3	EIF4E3	0.572755	6.1756	10.7823	2.28155e-09	-7.28848	2.87533e-10
VTI1A	VTI1A	0.776494	2.57952	3.32202	2.28344e-09	-7.28815	2.87939e-10
FBRSL1	FBRSL1	1.61476	4.27616	2.64818	2.29855e-09	7.28649	2.90011e-10
ZNF707	ZNF707	1.36316	2.56404	1.88096	2.32123e-09	7.28407	2.93043e-10
MAPK6	MAPK6	0.699823	1.96492	2.80774	2.32153e-09	-7.28391	2.93251e-10
TMEM38B	TMEM38B	0.357072	5.94243	16.6421	2.40651e-09	-7.27544	3.04161e-10
FZD1	FZD1	0.505128	26.3982	52.2604	2.4126e-09	-7.27472	3.05109e-10
RBM14-RBM4	RBM14-RBM4	1.62356	2.13925	1.31763	2.4159e-09	7.27427	3.05703e-10
HEATR5A	HEATR5A	0.682376	2.76366	4.05005	2.4269e-09	-7.27308	3.07272e-10
MANSC1	MANSC1	0.495386	5.73059	11.5679	2.4283e-09	-7.27281	3.07628e-10
VPS13B	VPS13B	0.624353	3.09795	4.96186	2.47195e-09	-7.26855	3.13338e-10
SAMD10	SAMD10	1.82937	5.72015	3.12684	2.4773e-09	7.26791	3.14197e-10
CPSF4	CPSF4	1.41418	7.46563	5.27911	2.47822e-09	7.26769	3.14496e-10
RPL21	RPL21	1.59625	4.06324	2.54549	2.48166e-09	7.26724	3.15114e-10
RNF169	RNF169	0.574602	3.23128	5.62351	2.51239e-09	-7.26425	3.192e-10
UNC119B	UNC119B	0.47659	12.6453	26.5328	2.5189e-09	-7.26351	3.20212e-10
MGA	MGA	0.66877	3.3544	5.01577	2.52284e-09	-7.26302	3.20897e-10
MAML2	MAML2	0.536387	8.55076	15.9414	2.53926e-09	-7.26138	3.23172e-10
PIGW	PIGW	0.677778	3.0833	4.54912	2.5586e-09	-7.25949	3.2582e-10
TMEM48	TMEM48	0.644169	4.49449	6.97719	2.57669e-09	-7.25772	3.28313e-10
ZNF177	ZNF177	1.77281	3.25732	1.83738	2.58844e-09	7.25653	3.29999e-10
TMEM234	TMEM234	1.64474	6.85976	4.17071	2.59453e-09	7.25585	3.30966e-10
LTA4H	LTA4H	0.662585	16.3929	24.7409	2.60925e-09	-7.2544	3.33035e-10
TMX4	TMX4	0.523082	12.9653	24.7863	2.60934e-09	-7.25426	3.33238e-10
DIS3	DIS3	0.634905	6.89614	10.8617	2.61182e-09	-7.25391	3.33746e-10
CHTF8	CHTF8	0.536727	10.5253	19.6102	2.61205e-09	-7.25376	3.33965e-10
NOP9	NOP9	0.597007	5.06487	8.48377	2.65335e-09	-7.24998	3.39441e-10
PPT1	PPT1	0.591974	55.0184	92.9405	2.667e-09	-7.24866	3.41382e-10
DIAPH1	DIAPH1	0.532208	30.7918	57.8567	2.67302e-09	-7.24801	3.42348e-10
DLG4	DLG4	1.70333	4.35885	2.55901	2.67354e-09	7.24783	3.42611e-10
ICK	ICK	0.614721	4.90575	7.98045	2.67415e-09	-7.24751	3.43081e-10
UFD1L	UFD1L	1.37909	5.36442	3.88983	2.67415e-09	7.2476	3.42944e-10
FAM89B	FAM89B	2.17475	11.1214	5.11386	2.67542e-09	7.24727	3.43439e-10
GPBP1L1	GPBP1L1	0.76431	14.8362	19.4113	2.6777e-09	-7.24694	3.43928e-10
SLFN5	SLFN5	0.527903	6.66488	12.6252	2.69888e-09	-7.24498	3.46846e-10
SLC30A7	SLC30A7	0.622687	6.64182	10.6664	2.72159e-09	-7.24269	3.50288e-10
CDC42BPB	CDC42BPB	0.508527	11.0627	21.7544	2.72159e-09	-7.24264	3.50362e-10
FAM98C	FAM98C	1.62017	5.27899	3.2583	2.72159e-09	7.24287	3.50016e-10
TPGS1	TPGS1	1.48009	2.08379	1.40788	2.75339e-09	7.23981	3.54658e-10
NOLC1	NOLC1	0.630276	15.7855	25.0453	2.77752e-09	-7.23765	3.5797e-10
TNFRSF19	TNFRSF19	0.390382	4.58642	11.7486	2.78815e-09	-7.23663	3.59544e-10
CHMP5	CHMP5	0.57254	21.3873	37.3552	2.79339e-09	-7.23607	3.60425e-10
BROX	BROX	0.646981	12.7704	19.7385	2.79938e-09	-7.23539	3.61482e-10
ZNF668	ZNF668	1.60396	4.36521	2.72152	2.79938e-09	7.23531	3.61607e-10
CEBPD	CEBPD	2.4273	77.1999	31.8049	2.8018e-09	7.23497	3.62125e-10
SLC12A2	SLC12A2	0.535088	3.18389	5.95021	2.81661e-09	-7.23362	3.64245e-10
ATP6V1C2	ATP6V1C2	1.44187	1.96564	1.36326	2.84101e-09	7.23149	3.67608e-10
USP1	USP1	0.538423	7.73878	14.373	2.87606e-09	-7.22851	3.72355e-10
LBR	LBR	0.620273	10.5869	17.0682	2.88595e-09	-7.22758	3.73847e-10
UBR2	UBR2	0.663082	7.62528	11.4997	2.90573e-09	-7.22573	3.76834e-10
EIF2S3L	EIF2S3L	0.466281	6.79128	14.5648	2.90573e-09	-7.22578	3.76761e-10
ITGB8	ITGB8	0.358854	2.87787	8.0196	2.93376e-09	-7.22337	3.80684e-10
DHTKD1	DHTKD1	0.452515	9.37413	20.7156	2.94733e-09	-7.22217	3.82661e-10
SPPL2A	SPPL2A	0.619974	5.08988	8.20983	2.95577e-09	-7.22138	3.83973e-10
ST8SIA4	ST8SIA4	0.368421	5.26841	14.3	2.96534e-09	-7.22049	3.85433e-10
KLHL12	KLHL12	0.697275	4.77073	6.84197	3.0033e-09	-7.21741	3.90588e-10
UNC13D	UNC13D	1.76573	3.82448	2.16595	3.03959e-09	7.21449	3.95529e-10
SLC41A1	SLC41A1	0.592953	8.40693	14.1781	3.04172e-09	-7.2142	3.96029e-10
GGA1	GGA1	1.6256	8.02338	4.93563	3.0888e-09	7.2105	4.02386e-10
ZNF45	ZNF45	0.695869	3.87433	5.56761	3.10029e-09	-7.20951	4.04109e-10
STOM	STOM	0.610147	124.591	204.198	3.11328e-09	-7.20841	4.06031e-10
TRIM45	TRIM45	1.48507	2.52368	1.69937	3.12809e-09	7.20718	4.08191e-10
NUP205	NUP205	0.624976	7.02053	11.2333	3.13439e-09	-7.20658	4.09243e-10
TMEM59	TMEM59	0.641761	66.7909	104.074	3.13908e-09	-7.2061	4.10085e-10
SUCNR1	SUCNR1	0.356345	2.19018	6.14625	3.15851e-09	-7.20449	4.12947e-10
MKL2	MKL2	0.672707	3.85459	5.72998	3.15851e-09	-7.20441	4.13085e-10
EFCAB4A	EFCAB4A	2.39234	5.99359	2.50533	3.17351e-09	7.20316	4.15315e-10
ISG20	ISG20	1.70256	3.48093	2.04452	3.17351e-09	7.20305	4.15512e-10
ZNF862	ZNF862	1.58159	5.0134	3.16984	3.18554e-09	7.20191	4.17554e-10
ZNF304	ZNF304	0.656344	4.18739	6.37988	3.18554e-09	-7.202	4.17395e-10
TONSL	TONSL	1.46486	2.28319	1.55865	3.19312e-09	7.20123	4.18782e-10
NEK1	NEK1	0.668641	3.02812	4.52876	3.20212e-09	-7.20044	4.20196e-10
MED26	MED26	1.42726	4.57055	3.20232	3.20338e-09	7.20022	4.20596e-10
SLC35B4	SLC35B4	0.625305	5.51221	8.81524	3.23945e-09	-7.19749	4.25569e-10
ALMS1	ALMS1	0.707608	2.49029	3.51931	3.3076e-09	-7.19253	4.34764e-10
SP1	SP1	0.625969	15.0022	23.9664	3.30768e-09	-7.19239	4.35017e-10
PRRC1	PRRC1	0.630276	9.75084	15.4707	3.31242e-09	-7.19193	4.35883e-10
THAP3	THAP3	1.78859	6.58873	3.68375	3.32359e-09	7.19102	4.37596e-10
COG5	COG5	0.676238	4.16226	6.15502	3.3833e-09	-7.18676	4.45705e-10
STX4	STX4	1.72246	21.9245	12.7286	3.4367e-09	7.18299	4.52992e-10
KHDRBS1	KHDRBS1	0.653519	42.4869	65.0126	3.45322e-09	-7.18175	4.55422e-10
HAT1	HAT1	0.672065	4.85944	7.23061	3.45475e-09	-7.18151	4.55877e-10
ZMAT1	ZMAT1	2.3629	8.16959	3.45744	3.45658e-09	7.18126	4.56372e-10
PUSL1	PUSL1	1.8348	3.79668	2.06926	3.46246e-09	7.18074	4.57401e-10
AHNAK	AHNAK	0.563085	49.2788	87.5157	3.47045e-09	-7.18007	4.58712e-10
LPCAT4	LPCAT4	1.65265	7.16935	4.33809	3.55804e-09	7.17404	4.70788e-10
PPAN	PPAN	1.49711	3.1252	2.08748	3.55804e-09	7.17403	4.7081e-10
METTL17	METTL17	1.75769	8.56637	4.87364	3.57552e-09	7.17276	4.73384e-10
FLT1	FLT1	0.294925	19.2718	65.3448	3.58727e-09	-7.17187	4.75203e-10
MT2A	MT2A	4.15994	89.8353	21.5953	3.59099e-09	7.1715	4.75958e-10
CCDC40	CCDC40	1.72224	2.87	1.66643	3.59254e-09	7.17127	4.76427e-10
CYSLTR1	CYSLTR1	0.631874	1.78321	2.82209	3.64362e-09	-7.16786	4.83468e-10
SPTLC3	SPTLC3	0.468216	4.62001	9.86724	3.71625e-09	-7.16315	4.93378e-10
G3BP1	G3BP1	0.653961	11.9435	18.2634	3.77015e-09	-7.15967	5.00809e-10
RP11-571M6.6	RP11-571M6.6	1.94523	3.03254	1.55896	3.78216e-09	7.1588	5.02682e-10
GAB1	GAB1	0.617179	4.02929	6.52856	3.79062e-09	-7.15816	5.04084e-10
RAB4A	RAB4A	0.654775	11.9	18.1742	3.80201e-09	-7.15733	5.05877e-10
QSER1	QSER1	0.629519	4.53236	7.19972	3.81243e-09	-7.15657	5.07543e-10
NR3C2	NR3C2	0.549029	2.23132	4.06411	3.83298e-09	-7.15506	5.1084e-10
SASH1	SASH1	0.585336	8.64959	14.7771	3.83298e-09	-7.15514	5.10665e-10
NEDD1	NEDD1	0.609486	5.84354	9.58764	3.84563e-09	-7.15417	5.12807e-10
PHF20	PHF20	0.7065	5.24349	7.42178	3.89962e-09	-7.1508	5.20292e-10
NMD3	NMD3	0.621132	7.72608	12.4387	3.90282e-09	-7.15048	5.21004e-10
UBA7	UBA7	1.92775	17.9223	9.297	3.92603e-09	7.14898	5.2439e-10
OPA1	OPA1	0.663787	8.48705	12.7858	3.95125e-09	-7.14736	5.28048e-10
PIK3CG	PIK3CG	0.527699	1.93364	3.66428	3.97894e-09	-7.14561	5.32041e-10
TIGD1	TIGD1	1.45112	2.26825	1.5631	4.11389e-09	7.13773	5.50387e-10
RP11-113D6.6	RP11-113D6.6	0.651999	1.7593	2.69832	4.11913e-09	-7.1373	5.5139e-10
ETS1	ETS1	0.432292	35.4286	81.9553	4.16168e-09	-7.13479	5.5739e-10
CALCOCO2	CALCOCO2	0.733545	17.4768	23.8251	4.1796e-09	-7.13366	5.60096e-10
C2ORF82	C2ORF82	1.85977	2.3521	1.26472	4.20608e-09	7.13194	5.64261e-10
ERCC6L2	ERCC6L2	0.698195	2.18939	3.13578	4.20608e-09	-7.13206	5.63977e-10
KCNN3	KCNN3	0.563671	1.75034	3.10524	4.26848e-09	-7.12826	5.73256e-10
PRPF40B	PRPF40B	1.57976	4.83998	3.06374	4.26848e-09	7.12832	5.73112e-10
TMEM189	TMEM189	1.8851	22.2468	11.8014	4.27302e-09	7.12789	5.74179e-10
VCAM1	VCAM1	0.349146	120.787	345.948	4.35059e-09	-7.12357	5.84921e-10
DDO	DDO	0.555947	4.44395	7.99348	4.37969e-09	-7.1219	5.89154e-10
NOTCH2	NOTCH2	0.572749	10.8094	18.8728	4.38621e-09	-7.12142	5.90353e-10
PLEKHG4	PLEKHG4	2.2272	4.8083	2.1589	4.39036e-09	7.12108	5.91232e-10
PSMC1	PSMC1	1.56991	2.75912	1.75751	4.39084e-09	7.12093	5.91619e-10
ACER2	ACER2	0.743657	1.38941	1.86835	4.43491e-09	-7.11848	5.97881e-10
C16ORF13	C16ORF13	2.48107	59.998	24.1823	4.47671e-09	7.11617	6.03845e-10
CDKAL1	CDKAL1	0.724051	4.10421	5.6684	4.48237e-09	-7.11575	6.04936e-10
BPTF	BPTF	0.652846	4.71278	7.21883	4.49067e-09	-7.11519	6.06385e-10
OXER1	OXER1	2.16546	6.86978	3.17243	4.57263e-09	7.11086	6.17787e-10
MDM4	MDM4	1.85218	6.13294	3.3112	4.58776e-09	7.10996	6.20167e-10
MFSD1	MFSD1	0.56183	12.3399	21.9638	4.5979e-09	-7.10932	6.21874e-10
C6ORF1	C6ORF1	1.93193	11.0587	5.72414	4.63573e-09	7.10729	6.27331e-10
CLP1	CLP1	0.694549	4.45287	6.41117	4.63691e-09	-7.10711	6.2783e-10
NAA60	NAA60	1.81191	6.55995	3.62047	4.63993e-09	7.10683	6.28579e-10
PRDM4	PRDM4	0.704865	9.24676	13.1185	4.64273e-09	-7.10656	6.29298e-10
ARGLU1	ARGLU1	2.25754	22.6605	10.0377	4.65672e-09	7.10561	6.31876e-10
DBNDD2	DBNDD2	1.45807	2.01465	1.38173	4.65672e-09	7.10565	6.31763e-10
MOAP1	MOAP1	0.554832	15.6051	28.1258	4.67069e-09	-7.10479	6.34115e-10
BMI1	BMI1	0.578592	12.5946	21.7677	4.67594e-09	-7.1044	6.35169e-10
YWHAQ	YWHAQ	0.538631	20.0061	37.1425	4.69172e-09	-7.10349	6.37657e-10
PRPF40A	PRPF40A	0.656224	9.16281	13.9629	4.74783e-09	-7.1006	6.4563e-10
MASP2	MASP2	1.50023	2.12641	1.41739	4.75568e-09	7.09995	6.47451e-10
FAM20B	FAM20B	0.685002	9.4445	13.7875	4.75568e-09	-7.10001	6.47267e-10
MIR3654	MIR3654	1.67799	5.20632	3.10271	4.75568e-09	7.09984	6.47742e-10
PSMG3	PSMG3	1.89999	15.9069	8.37209	4.75704e-09	7.09965	6.48276e-10
ANKRD5	ANKRD5	0.630729	2.61935	4.1529	4.82928e-09	-7.09602	6.58474e-10
RP11-295P9.3	RP11-295P9.3	1.6373	3.40184	2.07772	4.83684e-09	7.09542	6.60177e-10
MOCS3	MOCS3	0.649806	3.17403	4.88458	4.83684e-09	-7.0954	6.60213e-10
PTPLB	PTPLB	0.601489	8.14726	13.5452	4.85709e-09	-7.09427	6.63426e-10
JMJD1C	JMJD1C	0.59793	7.11853	11.9053	4.85709e-09	-7.09418	6.63689e-10
LPHN2	LPHN2	0.495966	11.0566	22.2932	4.87054e-09	-7.09341	6.65884e-10
HOXB3	HOXB3	1.97177	4.47486	2.26947	4.902e-09	7.09179	6.70543e-10
HOOK3	HOOK3	0.576442	3.02701	5.2512	4.90956e-09	-7.09118	6.72297e-10
FUBP3	FUBP3	0.715763	9.71888	13.5783	4.90956e-09	-7.09123	6.72159e-10
TSSK6	TSSK6	1.4514	2.0551	1.41594	4.96574e-09	7.08841	6.80353e-10
KIF13A	KIF13A	0.643381	4.86742	7.56538	5.01426e-09	-7.08602	6.87367e-10
C4ORF48	C4ORF48	2.35551	4.02415	1.7084	5.01651e-09	7.08568	6.88366e-10
SOS2	SOS2	0.617895	7.52304	12.1753	5.01651e-09	-7.08567	6.88411e-10
ARFIP1	ARFIP1	0.669272	8.85715	13.234	5.03128e-09	-7.08486	6.90806e-10
C12ORF4	C12ORF4	0.697619	4.80041	6.88114	5.03305e-09	-7.08465	6.91418e-10
CCDC157	CCDC157	1.29581	1.8787	1.44983	5.03387e-09	7.08449	6.91898e-10
C17ORF89	C17ORF89	1.89339	11.5852	6.11874	5.04849e-09	7.08369	6.94278e-10
MARS2	MARS2	0.640399	2.91325	4.54912	5.06462e-09	-7.0827	6.97238e-10
CLINT1	CLINT1	0.593125	16.1172	27.1733	5.06462e-09	-7.08276	6.97055e-10
KIAA1429	KIAA1429	0.67061	6.41909	9.57202	5.07311e-09	-7.08219	6.98779e-10
NIPBL	NIPBL	0.671719	6.5301	9.72148	5.08383e-09	-7.08157	7.00628e-10
ATMIN	ATMIN	0.729941	7.70216	10.5518	5.10782e-09	-7.08035	7.04307e-10
COL9A2	COL9A2	2.0633	2.9037	1.40731	5.14579e-09	7.07851	7.09921e-10
LEPRE1	LEPRE1	1.73728	11.1539	6.42033	5.16298e-09	7.07761	7.12669e-10
ZNRF3	ZNRF3	0.55463	3.44242	6.20669	5.18017e-09	-7.07671	7.15422e-10
PEX11B	PEX11B	0.717432	21.4772	29.9363	5.19249e-09	-7.07603	7.17504e-10
RBM39	RBM39	1.71343	19.0794	11.1352	5.19661e-09	7.07572	7.18453e-10
ABCB10	ABCB10	0.640083	3.55213	5.54948	5.20611e-09	-7.07518	7.20148e-10
BRPF3	BRPF3	0.592203	7.02309	11.8593	5.21156e-09	-7.07481	7.21283e-10
GBP4	GBP4	0.381184	11.3903	29.8814	5.22575e-09	-7.07405	7.23631e-10
FAM211B	FAM211B	2.48848	17.4513	7.01285	5.29668e-09	7.07079	7.3384e-10
CENPBD1	CENPBD1	0.582048	3.46826	5.95871	5.30344e-09	-7.07037	7.35165e-10
MRPL41	MRPL41	2.61447	28.7822	11.0088	5.32408e-09	7.06934	7.38416e-10
BCL7C	BCL7C	1.77408	8.64801	4.87463	5.36864e-09	7.06728	7.44989e-10
TMED10	TMED10	0.586361	35.2288	60.0804	5.37432e-09	-7.06691	7.4617e-10
CCNC	CCNC	0.604757	7.76706	12.8433	5.40243e-09	-7.06557	7.50469e-10
ZFAND2A	ZFAND2A	1.73903	11.8935	6.83918	5.42475e-09	7.06449	7.53967e-10
DNMT3B	DNMT3B	1.65109	2.71024	1.64148	5.42997e-09	7.06414	7.55091e-10
SHARPIN	SHARPIN	2.24036	30.5011	13.6144	5.45003e-09	7.06313	7.58363e-10
ERP44	ERP44	0.72722	11.9261	16.3996	5.45003e-09	-7.06304	7.58677e-10
SLC6A16	SLC6A16	1.7834	2.36716	1.32733	5.47354e-09	7.06191	7.62352e-10
GUF1	GUF1	0.649304	6.17222	9.5059	5.48134e-09	-7.06146	7.63839e-10
TREX1	TREX1	1.93999	13.096	6.75053	5.6221e-09	7.05543	7.83867e-10
RALBP1	RALBP1	0.668426	6.71491	10.0459	5.6602e-09	-7.05374	7.89593e-10
KCNMB3	KCNMB3	1.37037	1.83234	1.33711	5.71548e-09	7.05123	7.98141e-10
DSEL	DSEL	0.422941	2.31338	5.46973	5.71548e-09	-7.05123	7.98131e-10
ABCC10	ABCC10	1.52936	3.89772	2.5486	5.75919e-09	7.04933	8.04667e-10
SLC35A3	SLC35A3	0.589926	5.98704	10.1488	5.80916e-09	-7.04719	8.12074e-10
BBC3	BBC3	1.79775	5.30506	2.95094	5.83011e-09	7.04623	8.1543e-10
RPL22L1	RPL22L1	1.95097	13.3785	6.85733	5.83989e-09	7.04572	8.17225e-10
GALNT4	GALNT4	0.545851	1.51213	2.77022	5.87799e-09	-7.04408	8.22987e-10
PI4K2A	PI4K2A	0.494266	6.38173	12.9115	5.88419e-09	-7.04372	8.24286e-10
DSC2	DSC2	0.444798	5.72432	12.8695	5.90687e-09	-7.0427	8.27896e-10
ENKD1	ENKD1	2.21816	21.228	9.57007	6.00098e-09	7.03889	8.41526e-10
NLRP1	NLRP1	1.93505	5.08895	2.62989	6.00953e-09	7.03844	8.43164e-10
IMPDH1	IMPDH1	1.79823	5.13933	2.85799	6.01129e-09	7.03825	8.43852e-10
MPEG1	MPEG1	0.393954	8.12945	20.6355	6.01802e-09	-7.03787	8.45238e-10
TMEM252	TMEM252	0.239271	3.95285	16.5204	6.06136e-09	-7.03608	8.51768e-10
GXYLT1	GXYLT1	0.645553	4.79603	7.42935	6.08952e-09	-7.03475	8.56618e-10
DOC2A	DOC2A	3.39991	8.14429	2.39545	6.08952e-09	7.03477	8.56542e-10
HEATR1	HEATR1	0.644556	5.33611	8.27874	6.10809e-09	-7.03392	8.59678e-10
RP11-419C5.2	RP11-419C5.2	2.00114	2.86896	1.43366	6.14011e-09	7.03258	8.64633e-10
HERC1	HERC1	0.640468	4.48876	7.00856	6.15704e-09	-7.03182	8.67468e-10
H2AFV	H2AFV	0.644681	23.1577	35.9212	6.27161e-09	-7.0274	8.84069e-10
SH3GLB1	SH3GLB1	0.647169	21.5361	33.2774	6.33834e-09	-7.02469	8.94405e-10
SMAD2	SMAD2	0.725272	5.7715	7.95771	6.33834e-09	-7.02469	8.94394e-10
CCNL1	CCNL1	2.07522	14.8227	7.14271	6.34842e-09	7.0242	8.96291e-10
ESYT2	ESYT2	0.611937	20.4302	33.3861	6.36437e-09	-7.02349	8.99009e-10
CDYL	CDYL	0.706265	3.6228	5.12952	6.37964e-09	-7.02281	9.01633e-10
BOD1L1	BOD1L1	0.657782	4.37478	6.65081	6.44315e-09	-7.02038	9.11081e-10
RANBP6	RANBP6	0.638499	5.13933	8.04908	6.45898e-09	-7.01969	9.13792e-10
EHD4	EHD4	0.558374	13.163	23.5739	6.57908e-09	-7.01528	9.31265e-10
RNMT	RNMT	0.661654	6.54202	9.88738	6.60525e-09	-7.01423	9.35454e-10
UBE4B	UBE4B	0.698683	5.69412	8.1498	6.61421e-09	-7.01379	9.37207e-10
SHE	SHE	0.515499	3.01709	5.85276	6.70964e-09	-7.01033	9.5122e-10
CES4A	CES4A	4.37112	15.9942	3.65905	6.71266e-09	7.01011	9.5214e-10
LIMD2	LIMD2	2.12502	8.74796	4.11665	6.74162e-09	7.00898	9.56742e-10
RBL2	RBL2	0.570994	11.8502	20.7537	6.74291e-09	-7.00882	9.57419e-10
GPR162	GPR162	1.67265	2.59699	1.55262	6.76509e-09	7.00793	9.61063e-10
TIA1	TIA1	2.05241	17.2708	8.41487	6.83187e-09	7.00552	9.71051e-10
TIMM44	TIMM44	1.59242	9.59382	6.02467	6.86684e-09	7.00421	9.76523e-10
MAN1A1	MAN1A1	0.475931	15.9446	33.502	6.89852e-09	-7.00302	9.81533e-10
PAFAH1B2	PAFAH1B2	0.721632	14.4016	19.957	6.90013e-09	-7.00284	9.82268e-10
POLE	POLE	1.40852	3.13719	2.2273	6.92869e-09	7.00176	9.86841e-10
F2RL1	F2RL1	0.35628	8.88141	24.9282	6.979e-09	-6.99995	9.94518e-10
TRAF6	TRAF6	0.683974	3.33548	4.87662	7.05057e-09	-6.99745	1.00523e-09
PRKD3	PRKD3	0.608519	5.24636	8.62151	7.12745e-09	-6.9948	1.01672e-09
AP4E1	AP4E1	0.702592	2.69643	3.83784	7.14837e-09	-6.994	1.02022e-09
ESRRG	ESRRG	0.5168	1.36107	2.63364	7.15845e-09	-6.99355	1.02219e-09
PLEKHF1	PLEKHF1	1.78307	4.79954	2.69172	7.15958e-09	6.99339	1.02287e-09
HRH2	HRH2	0.305549	2.11326	6.9163	7.17612e-09	-6.99274	1.02576e-09
BCL2	BCL2	0.469373	9.66407	20.5893	7.17857e-09	-6.99254	1.02664e-09
ACTR8	ACTR8	0.702117	5.05196	7.19532	7.20803e-09	-6.99134	1.0319e-09
ZNF192	ZNF192	0.516733	3.55861	6.88675	7.20803e-09	-6.99139	1.03171e-09
FIP1L1	FIP1L1	0.730732	5.57694	7.63199	7.23946e-09	-6.99021	1.03693e-09
LRRK2	LRRK2	0.398862	9.13444	22.9012	7.3e-09	-6.98815	1.04614e-09
RABGEF1	RABGEF1	1.41141	2.62414	1.85923	7.32194e-09	6.98733	1.04982e-09
KIAA0947	KIAA0947	0.652188	5.4037	8.2855	7.3532e-09	-6.98622	1.05484e-09
DCLRE1A	DCLRE1A	0.677691	3.82657	5.64648	7.36833e-09	-6.98562	1.05755e-09
LIN7A	LIN7A	0.324896	3.62148	11.1466	7.3814e-09	-6.98508	1.05997e-09
EMC9	EMC9	1.89074	11.6233	6.1475	7.40303e-09	6.98428	1.06362e-09
TPR	TPR	0.623958	10.9783	17.5946	7.43604e-09	-6.9831	1.06901e-09
RPL10	RPL10	2.00949	15.1839	7.55613	7.43604e-09	6.98301	1.06945e-09
P2RY1	P2RY1	0.518477	1.87905	3.62416	7.47141e-09	-6.98178	1.07508e-09
TFEC	TFEC	0.383988	4.41486	11.4974	7.49061e-09	-6.98106	1.07839e-09
REXO1	REXO1	1.68104	8.51807	5.06716	7.49977e-09	6.98066	1.08026e-09
ZNF184	ZNF184	0.66532	4.04033	6.07276	7.50242e-09	-6.98046	1.08119e-09
NAF1	NAF1	0.699823	2.57482	3.67925	7.63729e-09	-6.97618	1.10119e-09
ANKIB1	ANKIB1	0.53514	10.7563	20.0999	7.70888e-09	-6.97389	1.11207e-09
MAPK15	MAPK15	2.97546	5.6414	1.89598	7.7215e-09	6.97339	1.11446e-09
CCDC12	CCDC12	1.72341	8.08509	4.69134	7.72186e-09	6.97326	1.11508e-09
MPP6	MPP6	0.461221	2.70382	5.86232	7.74914e-09	-6.97232	1.11958e-09
CAP1	CAP1	0.690662	21.3483	30.91	7.76526e-09	-6.97159	1.12305e-09
LACC1	LACC1	0.561534	4.85412	8.64439	7.76526e-09	-6.9716	1.123e-09
SH2B2	SH2B2	1.69959	5.21773	3.06999	7.93142e-09	6.96653	1.14766e-09
ZNF34	ZNF34	1.44032	4.25205	2.95215	8.06272e-09	6.96246	1.16784e-09
SIN3B	SIN3B	1.76287	9.66407	5.48201	8.06272e-09	6.9625	1.16764e-09
LRFN4	LRFN4	1.8895	3.16998	1.67768	8.06406e-09	6.96231	1.16863e-09
DLK2	DLK2	1.77954	2.43638	1.36911	8.10275e-09	6.96107	1.17483e-09
NUP98	NUP98	0.683996	9.44794	13.8129	8.11895e-09	-6.96049	1.17777e-09
TMEM131	TMEM131	0.725521	6.31918	8.70985	8.19617e-09	-6.95816	1.18957e-09
OGFOD2	OGFOD2	1.38811	1.92308	1.38539	8.2202e-09	6.95736	1.19366e-09
RPA1	RPA1	0.651747	13.4986	20.7114	8.25567e-09	-6.95624	1.19942e-09
DYRK4	DYRK4	1.41693	4.76986	3.36633	8.41917e-09	6.95142	1.22441e-09
ITGAE	ITGAE	1.50006	3.57358	2.3823	8.41917e-09	6.95149	1.22405e-09
SCOC	SCOC	0.580595	16.8815	29.0762	8.49633e-09	-6.94917	1.23625e-09
TGFBRAP1	TGFBRAP1	0.703188	6.11841	8.70097	8.60279e-09	-6.94615	1.25237e-09
RRAGD	RRAGD	0.406414	9.13444	22.4757	8.69696e-09	-6.94337	1.26735e-09
LYZ	LYZ	0.218007	25.6202	117.52	8.69696e-09	-6.94346	1.26685e-09
ENDOV	ENDOV	1.51016	4.40762	2.91864	8.72086e-09	6.94261	1.27147e-09
ARMCX3	ARMCX3	0.675426	18.9235	28.0171	8.72379e-09	-6.94242	1.27254e-09
TAF1B	TAF1B	0.622593	4.10796	6.59814	8.81177e-09	-6.93996	1.28602e-09
NPHP3	NPHP3	1.71999	5.58712	3.24835	8.82193e-09	6.93957	1.28815e-09
HAUS8	HAUS8	1.28155	2.12564	1.65864	8.90815e-09	6.93718	1.30139e-09
LAPTM4A	LAPTM4A	0.643333	197.619	307.18	8.96417e-09	-6.9356	1.31023e-09
TRMT5	TRMT5	0.678783	3.59581	5.29744	9.02501e-09	-6.9339	1.31978e-09
ACD	ACD	1.82322	14.2448	7.81303	9.04121e-09	6.93337	1.32281e-09
ATP2A2	ATP2A2	0.638704	18.7996	29.434	9.06599e-09	-6.93261	1.3271e-09
[truncated: 11,657 more rows]

## Sheet: DAVID Functional annotation
Category	Term	Count	%	PValue	Genes	List Total	Pop Hits	Pop Total	Fold Enrichment	Bonferroni	Benjamini	FDR
GOTERM_BP_DIRECT	GO:0006953~acute-phase response	9	1.7509727626459144	1.699198241245043E-5	IL6, CEBPB, SAA2, SAA1, SERPINA3, SAA4, HP, LBP, EPO	444	44	16787	7.733568796068797	0.029974480491447575	0.029974480491447575	0.028834170753155863
GOTERM_BP_DIRECT	GO:0070208~protein heterotrimerization	5	0.9727626459143969	5.182266845619747E-4	C1QTNF6, C1QTNF1, COL6A2, COL6A1, COL1A1	444	15	16787	12.602852852852852	0.6048084005006533	0.37135733560364625	0.8758822837464098
GOTERM_BP_DIRECT	GO:0071276~cellular response to cadmium ion	5	0.9727626459143969	6.766469534364276E-4	MT1E, MT1X, MT1G, MT1F, MT3	444	16	16787	11.815174549549548	0.7024832890492253	0.33241927616600364	1.1421925567603797
GOTERM_BP_DIRECT	GO:0006614~SRP-dependent cotranslational protein targeting to membrane	10	1.9455252918287937	9.758473294545315E-4	RPL18, RPS19, RPS3A, FAU, RPL36, RPL10, RPLP2, RPL12, RPS2, RPL28	444	96	16787	3.9383915165165164	0.825981886949962	0.3541247929481931	1.6433236436242171
GOTERM_BP_DIRECT	GO:0071294~cellular response to zinc ion	5	0.9727626459143969	0.001353427608468939	MT2A, MT1E, MT1X, MT1G, MT1F	444	19	16787	9.949620673304883	0.9115776643072839	0.3843804593096245	2.272321554897039
GOTERM_BP_DIRECT	GO:0045926~negative regulation of growth	5	0.9727626459143969	0.0016568450896536106	MT2A, MT1E, MT1X, MT1G, MT1F	444	20	16787	9.452139639639638	0.9486900476777125	0.3904159403824584	2.7750289764969738
GOTERM_BP_DIRECT	GO:0060547~negative regulation of necrotic cell death	3	0.5836575875486382	0.0020481067419466092	UCN, NOL3, MT3	444	3	16787	37.80855855855856	0.9745724158097772	0.4081843533930629	3.419686299908886
GOTERM_BP_DIRECT	GO:2000406~positive regulation of T cell migration	4	0.7782101167315175	0.002571772810194516	CCL20, CCL21, PYCARD, TNFRSF14	444	11	16787	13.748566748566748	0.9900678482075521	0.43813701965824337	4.276204983425536
GOTERM_BP_DIRECT	GO:0046888~negative regulation of hormone secretion	4	0.7782101167315175	0.002571772810194516	LIF, UCN, IL6, NMB	444	11	16787	13.748566748566748	0.9900678482075521	0.43813701965824337	4.276204983425536
GOTERM_BP_DIRECT	GO:0071356~cellular response to tumor necrosis factor	10	1.9455252918287937	0.002692352203521045	KAT2A, CYBA, IL6, CCL20, CCL21, PYCARD, CHI3L1, CCL19, SNRNP70, COL1A1	444	111	16787	3.4061764467169873	0.9920015358436729	0.4152089279612263	4.472411973300727
GOTERM_BP_DIRECT	GO:0006954~inflammatory response	21	4.085603112840467	0.0030194456209844643	CXCL1, NFKBIZ, IL6, RARRES2, UCN, CEBPB, TNFRSF25, ZNF580, CXCL2, CHI3L1, CCL19, TNFRSF14, TNFRSF4, CYBA, CCL20, LTB4R, CCL21, TNFRSF18, SERPINA3, ZAP70, PYCARD	444	383	16787	2.0730541246207044	0.9955551444107845	0.418183858881195	5.002754804859499
GOTERM_BP_DIRECT	GO:0006412~translation	16	3.11284046692607	0.0031402282406568366	RPL18, MRPL41, RPL36, RPLP2, RPS2, RPL28, RPS19, MRPL12, RPS3A, SLC25A29, RPL10, SLC25A37, FAU, MRPL55, SLC25A27, RPL12	444	254	16787	2.381641484003689	0.9964221666265215	0.40075857479068633	5.197887930302469
GOTERM_BP_DIRECT	GO:0019083~viral transcription	10	1.9455252918287937	0.0032236877908553307	RPL18, RPS19, RPS3A, FAU, RPL36, RPL10, RPLP2, RPL12, RPS2, RPL28	444	114	16787	3.316540224434961	0.996920386152346	0.3823989552636692	5.332502475432599
GOTERM_BP_DIRECT	GO:0090023~positive regulation of neutrophil chemotaxis	5	0.9727626459143969	0.003343412086423861	CXCL1, CCL21, CXCL2, CCL19, LBP	444	24	16787	7.876783033033033	0.9975164931775058	0.36959389239295803	5.525295495332594
GOTERM_BP_DIRECT	GO:0006413~translational initiation	11	2.140077821011673	0.0038275083499228106	RPL18, RPS19, RPS3A, EIF4A1, FAU, RPL36, RPL10, RPLP2, RPL12, RPS2, RPL28	444	139	16787	2.992044202475857	0.9989596727378989	0.3877331968364006	6.301078616738998
GOTERM_BP_DIRECT	GO:0000184~nuclear-transcribed mRNA catabolic process, nonsense-mediated decay	10	1.9455252918287937	0.004785352317549785	RPL18, RPS19, RPS3A, FAU, RPL36, RPL10, RPLP2, RPL12, RPS2, RPL28	444	121	16787	3.1246742610378972	0.9998142554557385	0.4360234180700222	7.8184280959110675
GOTERM_BP_DIRECT	GO:0030574~collagen catabolic process	7	1.3618677042801557	0.006731812106950225	ADAMTS14, COL7A1, MMP9, MMP19, COL6A2, COL6A1, COL1A1	444	64	16787	4.1353110923423415	0.999994426237121	0.5305014227298563	10.83091561019841
GOTERM_BP_DIRECT	GO:0060326~cell chemotaxis	7	1.3618677042801557	0.0078081230276886085	CXCL1, SAA2, CCL20, CCL21, CXCL2, SAA4, CCL19	444	66	16787	4.0099986349986345	0.9999992004605536	0.5621316816683162	12.45666574031591
GOTERM_BP_DIRECT	GO:0006629~lipid metabolic process	11	2.140077821011673	0.009262443828661825	PNPLA7, PTGDS, LCAT, CPNE7, FADS3, PAFAH1B3, CPNE1, PLA2G6, GDPD3, PLTP, FABP6	444	158	16787	2.6322414186338237	0.9999999422037612	0.603828427005269	14.609119736788578
GOTERM_BP_DIRECT	GO:0007399~nervous system development	16	3.11284046692607	0.009721117819680953	CXCL1, FGF11, EVL, SPOCK1, RFNG, INHA, MDK, SLC7A5, NUMBL, DOC2A, HES4, GPSM1, PAFAH1B3, EFNA5, LRCH4, RAPGEFL1	444	288	16787	2.1004754754754753	0.9999999747817865	0.6018101117488601	15.277578203719855
GOTERM_BP_DIRECT	GO:0032496~response to lipopolysaccharide	12	2.3346303501945527	0.010187094181123518	CXCL1, GNRH1, TNFRSF25, CXCL2, SOCS1, TNFRSF18, SLPI, TNFRSF14, LBP, LOXL1, TNFRSF4, EPO	444	185	16787	2.4524470416362307	0.9999999891451503	0.6002567024971142	15.951634059539854
GOTERM_BP_DIRECT	GO:0000398~mRNA splicing, via spliceosome	13	2.529182879377432	0.014994989108476598	DDX39A, POLR2H, PABPN1, SNRPA1, POLR2J, POLR2I, LSM7, SF3A2, U2AF1L4, HNRNPA1, SNRPA, SNRNP70, CPSF1	444	222	16787	2.214014690366042	0.9999999999982289	0.7243280016453333	22.61800207503677
GOTERM_BP_DIRECT	GO:0006915~apoptotic process	25	4.863813229571985	0.016238912125445586	STEAP3, MRPL41, PRAME, TNFRSF25, ADAMTSL4, LGALS1, MZB1, CHI3L1, TNFSF14, RASSF7, NME3, SFRP2, TIA1, GADD45G, PYCARD, THOC6, MFSD10, IRF3, EFNA5, PAEP, XAF1, PDCD5, SCAND1, MT3, EPO	444	568	16787	1.664109091485852	0.9999999999998158	0.7362745272102289	24.25988824365357
GOTERM_BP_DIRECT	GO:0034695~response to prostaglandin E	3	0.5836575875486382	0.017509450471523243	GNRH1, CCL21, CCL19	444	8	16787	14.17820945945946	0.9999999999999818	0.7472946633770619	25.903022330319402
GOTERM_BP_DIRECT	GO:0006906~vesicle fusion	6	1.1673151750972763	0.01823786021079231	STX16-NPEPL1, DOC2A, STX16, VAMP1, STX10, SYTL1	444	58	16787	3.9112301957129545	0.9999999999999952	0.7467971108088723	26.829853913489423
GOTERM_BP_DIRECT	GO:0071347~cellular response to interleukin-1	7	1.3618677042801557	0.02123039666357609	IL6, CEBPB, CCL20, CCL21, PYCARD, CHI3L1, CCL19	444	82	16787	3.227559876950121	1.0	0.785044224986025	30.524307601330037
GOTERM_BP_DIRECT	GO:0043410~positive regulation of MAPK cascade	7	1.3618677042801557	0.02123039666357609	LIF, IL6, TNFRSF25, C1QTNF1, TNFRSF14, CDK10, TNFRSF4	444	82	16787	3.227559876950121	1.0	0.785044224986025	30.524307601330037
GOTERM_BP_DIRECT	GO:0002281~macrophage activation involved in immune response	3	0.5836575875486382	0.022123051814776886	SBNO2, ZAP70, LBP	444	9	16787	12.602852852852852	1.0	0.7858434123834777	31.591882384940874
GOTERM_BP_DIRECT	GO:0070374~positive regulation of ERK1 and ERK2 cascade	11	2.140077821011673	0.02285798205624493	IL6, CCL20, CCL21, PLA2G2A, PYCARD, CHI3L1, CCL19, EPOR, PRKCDBP, EPO, MT3	444	182	16787	2.28513266013266	1.0	0.7842950961579682	32.459218267177846
GOTERM_BP_DIRECT	GO:0002548~monocyte chemotaxis	5	0.9727626459143969	0.024307896006364054	IL6, RPS19, CCL20, CCL21, CCL19	444	42	16787	4.501018876018876	1.0	0.7927949812542935	34.140089321465936
GOTERM_BP_DIRECT	GO:0050830~defense response to Gram-positive bacterium	7	1.3618677042801557	0.024847695141165048	IL6, HIST1H2BG, PLA2G2A, FAU, TNFRSF14, LBP, SSC5D	444	85	16787	3.113645998940116	1.0	0.7885879766728366	34.75575532481563
GOTERM_BP_DIRECT	GO:0045669~positive regulation of osteoblast differentiation	6	1.1673151750972763	0.025166395158864725	CTHRC1, IL6, CEBPB, PDLIM7, CEBPD, SFRP2	444	63	16787	3.600815100815101	1.0	0.78165142160185	35.11670037039802
GOTERM_BP_DIRECT	GO:0042127~regulation of cell proliferation	11	2.140077821011673	0.026928100281213358	BRICD5, TRNP1, TNFRSF25, MZB1, CXCL2, TNFRSF18, TNFRSF14, TNK2, INHA, SCAND1, TNFRSF4	444	187	16787	2.2240328563857976	1.0	0.7934225263637796	37.078260697751986
GOTERM_BP_DIRECT	GO:0007566~embryo implantation	5	0.9727626459143969	0.02830316881313552	LIF, IGFBP7, MMP9, VMP1, EPO	444	44	16787	4.296427108927109	1.0	0.7995003106567831	38.57039677981634
GOTERM_BP_DIRECT	GO:0090200~positive regulation of release of cytochrome c from mitochondria	4	0.7782101167315175	0.036699590227414716	MMP9, PYCARD, PLA2G6, PDCD5	444	28	16787	5.4012226512226515	1.0	0.8685666381664463	46.98349288170507
GOTERM_BP_DIRECT	GO:0043484~regulation of RNA splicing	4	0.7782101167315175	0.040156778689170114	CLK2, FASTK, SNRNP70, CLK1	444	29	16787	5.214973594283939	1.0	0.8845551036112889	50.1217791037637
GOTERM_BP_DIRECT	GO:0048247~lymphocyte chemotaxis	4	0.7782101167315175	0.040156778689170114	CCL20, SAA1, CCL21, CCL19	444	29	16787	5.214973594283939	1.0	0.8845551036112889	50.1217791037637
GOTERM_BP_DIRECT	GO:0010951~negative regulation of endopeptidase activity	8	1.556420233463035	0.04134757219450359	COL7A1, SERPINF1, PI3, SERPINA3, SLPI, SPOCK1, WFDC2, TIMP1	444	121	16787	2.499739408830318	1.0	0.8847671770220656	51.16163250103225
GOTERM_BP_DIRECT	GO:0033630~positive regulation of cell adhesion mediated by integrin	3	0.5836575875486382	0.04472216083265416	SFRP2, CCL21, ZAP70	444	13	16787	8.725051975051976	1.0	0.8973278343906377	53.99875251555872
GOTERM_BP_DIRECT	GO:0050921~positive regulation of chemotaxis	3	0.5836575875486382	0.04472216083265416	RARRES2, CCL21, CCL19	444	13	16787	8.725051975051976	1.0	0.8973278343906377	53.99875251555872
GOTERM_BP_DIRECT	GO:0032755~positive regulation of interleukin-6 production	5	0.9727626459143969	0.045203947759180865	CYBA, UCN, IL6, PYCARD, LBP	444	51	16787	3.7067214273096627	1.0	0.8934471282353288	54.39091766111783
GOTERM_BP_DIRECT	GO:0071230~cellular response to amino acid stimulus	5	0.9727626459143969	0.045203947759180865	CYBA, CEBPB, SOCS1, COL6A1, COL1A1	444	51	16787	3.7067214273096627	1.0	0.8934471282353288	54.39091766111783
GOTERM_BP_DIRECT	GO:0010038~response to metal ion	3	0.5836575875486382	0.0512843241776051	MT2A, MT1X, MT3	444	14	16787	8.101833976833978	1.0	0.9163651681458826	59.077417657742885
GOTERM_BP_DIRECT	GO:0060265~positive regulation of respiratory burst involved in inflammatory response	2	0.38910505836575876	0.05208406268232823	RPS19, LBP	444	2	16787	37.80855855855856	1.0	0.914256957033109	59.658953107194115
GOTERM_BP_DIRECT	GO:2000296~negative regulation of hydrogen peroxide catabolic process	2	0.38910505836575876	0.05208406268232823	HP, MT3	444	2	16787	37.80855855855856	1.0	0.914256957033109	59.658953107194115
GOTERM_BP_DIRECT	GO:0006955~immune response	18	3.501945525291829	0.052539375921269636	CXCL1, IL6, CEBPB, TNFRSF25, CXCL2, TNFSF14, CCL19, TNFRSF14, C1R, TNFRSF4, FTH1, LIF, CCL20, LTB4R, CCL21, TNFRSF18, ZAP70, SLPI	444	420	16787	1.6203667953667953	1.0	0.9107668167371622	59.9865538565749
GOTERM_BP_DIRECT	GO:0050829~defense response to Gram-negative bacterium	5	0.9727626459143969	0.05691158350489241	IL6, PYCARD, TNFRSF14, LBP, SSC5D	444	55	16787	3.4371416871416867	1.0	0.9226652267235362	63.00746177806017
GOTERM_BP_DIRECT	GO:2000147~positive regulation of cell motility	3	0.5836575875486382	0.05816546338920839	CCL21, CCL19, PHPT1	444	15	16787	7.561711711711712	1.0	0.9223389805163078	63.83337613288488
GOTERM_BP_DIRECT	GO:0010812~negative regulation of cell-substrate adhesion	3	0.5836575875486382	0.0653442574117526	LGALS1, SPOCK1, COL1A1	444	16	16787	7.08910472972973	1.0	0.9400749658834908	68.23765671955503
GOTERM_BP_DIRECT	GO:0006887~exocytosis	6	1.1673151750972763	0.0683707558951138	CPLX1, VMP1, VAMP1, TNFAIP2, SYTL1, SLC17A9	444	83	16787	2.7331488114620646	1.0	0.9440171655941243	69.93875649076283
GOTERM_BP_DIRECT	GO:0051897~positive regulation of protein kinase B signaling	6	1.1673151750972763	0.07120438878381795	IL6, CCL21, C1QTNF1, CPNE1, CHI3L1, CCL19	444	84	16787	2.7006113256113258	1.0	0.9471284365931077	71.45340928187498
GOTERM_BP_DIRECT	GO:0031333~negative regulation of protein complex assembly	3	0.5836575875486382	0.07280028389542595	EIF4EBP1, ULK1, XAF1	444	17	16787	6.672098569157393	1.0	0.9472892517014477	72.27453913328776
GOTERM_BP_DIRECT	GO:0006376~mRNA splice site selection	3	0.5836575875486382	0.07280028389542595	NOL3, LUC7L, LUC7L3	444	17	16787	6.672098569157393	1.0	0.9472892517014477	72.27453913328776
GOTERM_BP_DIRECT	GO:0030198~extracellular matrix organization	10	1.9455252918287937	0.07540138976363406	COL9A2, COL7A1, LUM, ADAMTSL4, COL6A2, BCL3, COL6A1, COL1A1, LOXL1, EMILIN1	444	196	16787	1.9290080897223754	1.0	0.9495802156503362	73.56541284380988
GOTERM_BP_DIRECT	GO:0008380~RNA splicing	9	1.7509727626459144	0.07541231187407238	SNRPA1, NOL3, CLASRP, THOC6, AKAP8L, SNRNP70, SF3A2, ARL6IP4, LUC7L3	444	167	16787	2.0375869881857906	1.0	0.9463661828809491	73.5707120063082
GOTERM_BP_DIRECT	GO:0039530~MDA-5 signaling pathway	2	0.38910505836575876	0.0771020406533359	IRF7, IRF3	444	3	16787	25.205705705705707	1.0	0.9467485233684345	74.37859787024072
GOTERM_BP_DIRECT	GO:0036018~cellular response to erythropoietin	2	0.38910505836575876	0.0771020406533359	MT2A, MT1X	444	3	16787	25.205705705705707	1.0	0.9467485233684345	74.37859787024072
GOTERM_BP_DIRECT	GO:0007204~positive regulation of cytosolic calcium ion concentration	8	1.556420233463035	0.07777190834143179	SAA1, C1QTNF1, PLA2G6, LPAR2, EPOR, NMB, JAK3, NPFF	444	140	16787	2.1604890604890605	1.0	0.9449813932335034	74.69239220035729
GOTERM_BP_DIRECT	GO:0048260~positive regulation of receptor-mediated endocytosis	3	0.5836575875486382	0.08051398678853906	TF, CCL21, CCL19	444	18	16787	6.301426426426426	1.0	0.9475445462168016	75.93958513702172
GOTERM_BP_DIRECT	GO:0030199~collagen fibril organization	4	0.7782101167315175	0.08304614570792611	ADAMTS14, SFRP2, LUM, COL1A1	444	39	16787	3.877800877800878	1.0	0.9495152357290949	77.03972177780692
GOTERM_BP_DIRECT	GO:0045071~negative regulation of viral genome replication	4	0.7782101167315175	0.08810326481824152	ISG15, C19ORF66, SLPI, PARP10	444	40	16787	3.780855855855856	1.0	0.9556936847888444	79.09671857550101
GOTERM_BP_DIRECT	GO:0042832~defense response to protozoan	3	0.5836575875486382	0.08846664500040745	IL6, CCDC88B, BCL3	444	19	16787	5.9697724039829305	1.0	0.9536777042848283	79.23763801591689
GOTERM_BP_DIRECT	GO:0071901~negative regulation of protein serine/threonine kinase activity	3	0.5836575875486382	0.08846664500040745	PYCARD, HSPB1, CDK5RAP3	444	19	16787	5.9697724039829305	1.0	0.9536777042848283	79.23763801591689
GOTERM_BP_DIRECT	GO:0060337~type I interferon signaling pathway	5	0.9727626459143969	0.08854498658532657	IRF9, ISG15, IRF7, IRF3, XAF1	444	64	16787	2.953793637387387	1.0	0.9511535579913939	79.26790163390616
GOTERM_BP_DIRECT	GO:0045740~positive regulation of DNA replication	4	0.7782101167315175	0.09859274843098721	UCN, IL6, KCTD13, EPO	444	42	16787	3.600815100815101	1.0	0.9638358299964642	82.82333573355403
GOTERM_BP_DIRECT	GO:0042742~defense response to bacterium	8	1.556420233463035	0.0999873856752516	CEBPB, ISG15, CCL20, GNLY, BCL3, ROMO1, HP, IGLL5	444	149	16787	2.0299897212648887	1.0	0.9634874015894181	83.26883170726789

## Sheet: Gene List
ID	Gene Name	Species
CCAAT/enhancer binding protein beta(CEBPB)	CCAAT/enhancer binding protein beta(CEBPB)	Homo sapiens
erythropoietin(EPO)	erythropoietin(EPO)	Homo sapiens
haptoglobin(HP)	haptoglobin(HP)	Homo sapiens
interleukin 6(IL6)	interleukin 6(IL6)	Homo sapiens
lipopolysaccharide binding protein(LBP)	lipopolysaccharide binding protein(LBP)	Homo sapiens
serpin family A member 3(SERPINA3)	serpin family A member 3(SERPINA3)	Homo sapiens
serum amyloid A1(SAA1)	serum amyloid A1(SAA1)	Homo sapiens
serum amyloid A2(SAA2)	serum amyloid A2(SAA2)	Homo sapiens
serum amyloid A4, constitutive(SAA4)	serum amyloid A4, constitutive(SAA4)	Homo sapiens
